# Supplementary material for: Predictors of Current and Longer-Term Patterns of Abundance of American Pikas (Ochotona princeps) across a Leading-Edge Protected Area
Source: PLoS One. 2016 Nov 30;11(11):e0167051. doi: 10.1371/journal.pone.0167051 (PMC5130250; doi:10.1371/journal.pone.0167051)
Supplement: S2 Table — Excel file of the raw data collected in Glacier National Park, Montana, USA, during 2007–2009. (XLSX) [file pone.0167051.s002.xlsx]

## Sheet: Alldata
SID	site	area	date	year	month	day	daysFromJun1	time	midday	lat	lon	UTMY	UTMX	elevationFT	elevationM	crew	observers	totalexperience	searchtime	vegsurveytime	totaltime	aspectnumber	aspect	fieldGradient	GISgradientrange	GISpointgradient	talusDltfiftycm	talusDltonem	talusDltonepfm	talusDgtonepfm	visibleDistantPatches	VisibleDistantHomeRanges	vhr010	vhr1030	vhrgt30	otherMammalsSeen	Rodents	predators	smokeySkies	SkiesCloudPercent	clouds0to25percent	clouds25to50percent	clouds50to75percent	clouds75to100percent	estimatedTempF	estimatedTempC	templt60F	temp60to75F	tempgt75F
1	10	Boulder Pass	2007-07-09	2007	jul	9	38	12:26:00	1	48.9509	114.103	5.42664e+06	272857	7000	2133.6	SS,JG	2	3	21	19	40	79	E	30		30	1	0	0	0							0	0		75	0	0	1	0	68	20	0	1	0
2	11	Boulder Pass	2009-09-01	2009	sep	1	92	16:49:00	0	48.972	114.101	5.42898e+06	273077	7064	2153.11	ZS, KL	2	5	30	15	45	98	S	15		15	0	0	1	0	3		0	1	0	HM	1	0	0	88	0	0	0	1	68	20	0	1	0
4	12	Boulder Pass	2009-09-02	2009	sep	2	93	15:30:00	0	48.9648	114.105	5.42819e+06	272765	7241	2207.06	ZS, KL	2	5	30	12	42	290	W	5	3--60	5	1	0	0	0	0					HM	1	0	0	63	0	0	1	0	68	20	0	1	0
6	13	Boulder Pass	2007-07-09	2007	jul	9	38	18:37:00	0	48.9649	114.104	5.4282e+06	272793	7252	2210.41	SS,JG	2	3	30	12	42	211	S	20	3--60	20	1	0	0	0						2 marmots, 2 CGS	1	0		10	1	0	0	0	68	20	0	1	0
7	14	Boulder Pass	2007-07-10	2007	jul	10	39	16:45:00	0	48.9656	114.081	5.42821e+06	274475	7833	2387.5	SS,JG	2	3	30	9	39	202	S	19		19										2 chipmunks	1	0		50	0	1	0	0	68	20	0	1	0
8	16	Boulder Pass	2009-09-01	2009	sep	1	92	18:03:00	0	48.9736	114.097	5.42914e+06	273369	6964	2122.63	ZS, KL	2	5	30	10	40	96	E	5	3--10	5	0	0	0	1	3		0	1	0	HM	1	0	0	63	0	0	1	0	68	20	0	1	0
9	15	Boulder Pass	2009-09-02	2009	sep	2	93	13:45:00	1	48.9642	114.086	5.42806e+06	274106	7718	2352.45	ZS, KL	2	5	33	12	45	143	S	5	7--35	5	0	1	0	0	0					Chipmunk	1	0	0	13	1	0	0	0	85	29.4444	0	0	1
10	18	Otokomi Lake	2008-06-16	2008	jun	16	15	13:30:00	1	48.7229	113.575	5.39985e+06	310632	6302	1920.85	LMH, JB	2	5	30	35	65	190	S	35		35	1	0	0	0	3	30	0	1	0	0	0	0	0	5	1	0	0	0	68	20	0	1	0
11	19	Goat Mt	2008-06-14	2008	jun	14	13	12:52:00	1	48.6859	113.576	5.39574e+06	310415	5284	1610.56	Everyone	4	6	13	36	49	180	S	30	20-40	30	0	0	1	0	0	0	1	0	0	0	0	0	0	15	1	0	0	0	68	20	0	1	0
12	20	Firebrand Pass	2007-06-13	2007	jun	13	12	16:31:36	0	48.4042	113.332	5.36385e+06	327432	6155	1876.04	LMH	1	2	25	55	80	57	E	45		45	1	0	0	0	2						0	0		90	0	0	0	1	50	10	1	0	0
13	21	Firebrand Pass	2007-06-13	2007	jun	13	12	18:34:21	0	48.4054	113.328	5.36398e+06	327681	6014	1833.07	LMH	1	2	27	59	86	65	E	30		30	0	0	1	0	2						0	0		65	0	0	1	0	50	10	1	0	0
14	23	Firebrand Pass	2007-06-13	2007	jun	13	12	21:05:19	0	48.4013	113.331	5.36353e+06	327468	6095	1857.76	LMH	1	2	27	61	88	74	E	30		30	0	0	0	1	2						0	0		60	0	0	1	0	50	10	1	0	0
15	31	Calf Robe	2008-07-14	2008	jul	14	43	17:30:00	0	48.375	113.339	5.36062e+06	326813	6944	2116.53	GJ, HL	2	3	37	10	47	290	W	10	2--30	10	0	1	0	0	3	7	1	0	0	CGS	1	0	0	10	1	0	0	0	68	20	0	1	0
16	31	Calf Robe	2008-07-14	2008	jul	14	43	18:36:00	0	48.3743	113.339	5.36055e+06	326767	6989	2130.25	GJ, HL	2	3	38	11	49	335	N	35	2--30	35	0	0	0	1	2	7	1	0	0	CGS, hoary marmot	1	0	0	30	0	1	0	0	50	10	1	0	0
17	31	Calf Robe	2008-07-15	2008	jul	15	44	07:55:00	0	48.3763	113.344	5.36078e+06	326462	6779	2066.24	GJ, HL	2	3	40	0	40	307	W	5		5	0	0	0	1	5	12	0	1	0	CGS	1	0	0	100	0	0	0	1	50	10	1	0	0
18	31	Calf Robe	2008-07-15	2008	jul	15	44	09:25:00	0	48.3734	113.342	5.36046e+06	326549	6924	2110.44	GJ, HL	2	3	41	13	54	350	N	15		15	0	0	1	0	4	7	1	0	0	CGS	1	0	0	100	0	0	0	1	50	10	1	0	0
20	32	Calf Robe	2008-07-15	2008	jul	15	44	12:03:00	1	48.3808	113.342	5.36127e+06	326612	6574	2003.76	GJ, HL	2	3	30	6	36	210	S	35	5--28	11					0	0	1	0	0		0	0	0	70	0	0	1	0	68	20	0	1	0
21	32	Calf Robe	2009-08-15	2009	aug	15	75	11:25:00	1	48.3808	113.342	5.36127e+06	326613	6576	2004.36	ZS, SR	2	4	30	20	50	258	W	15	5--28	15	0	0	0	1	0		1	0	0	mouse	1	0	0	88	0	0	0	1	50	10	1	0	0
23	33	Calf Robe	2009-08-15	2009	aug	15	75	09:55:00	0	48.3871	113.344	5.36198e+06	326461	6282	1914.75	ZS, SR	2	4	30	23	53	300	W	20	10--24	20	0	0	0	1	3		0	1	0	Chipmunk	1	0	0	88	0	0	0	1	50	10	1	0	0
24	38	Calf Robe	2008-07-14	2008	jul	14	43	09:42:00	0	48.3693	113.345	5.36e+06	326346	7157	2181.45	GJ, HL	2	3	40	12	52	330	N	13		13	0	1	0	0	4	11	0	1	0	CGS	1	0	0	1	1	0	0	0	50	10	1	0	0
25	38	Calf Robe	2008-07-14	2008	jul	14	43	11:07:00	1	48.3716	113.345	5.36026e+06	326345	6988	2129.94	GJ, HL	2	3	31	13	44	305	W	10		10	0	0	0	1	2	5	1	0	0	CGS	1	0	0	0	1	0	0	0	68	20	0	1	0
27	39	Mad Wolf	2008-07-09	2008	jul	9	38	13:20:00	1	48.5777	113.379	5.38325e+06	324497	6610	2014.73	HL, AK	2	4	47	15	62	274	W	17	12--36	17	0	0	0	1	9	60	0	0	1	0	0	0	0	5	1	0	0	0	68	20	0	1	0
28	39	Mad Wolf	2008-07-09	2008	jul	9	38	15:05:00	0	48.5787	113.379	5.38336e+06	324510	6650	2026.92	HL, AK	2	4	43	14	57	256	W	5	12--36	5	0	0	1	0	8	55	0	0	1	0	0	0	0	5	1	0	0	0	68	20	0	1	0
29	39	Mad Wolf	2008-07-09	2008	jul	9	38	16:30:00	0	48.5796	113.378	5.38345e+06	324612	6683	2036.98	HL, AK	2	4	36	16	52	332	N	25	12--36	25	0	0	0	1	5	32	0	0	1	CGS	1	0	0	10	1	0	0	0	68	20	0	1	0
30	39	Mad Wolf	2008-07-09	2008	jul	9	38	18:17:00	0	48.5808	113.377	5.38358e+06	324677	6634	2022.04	HL, AK	2	4	28	13	41	270	W	20	12--36	20	0	0	1	0	4	23	0	1	0	golden eagle	0	1	0	7	1	0	0	0	68	20	0	1	0
31	39	Mad Wolf	2009-06-15	2009	jun	15	14	18:19:00	0	48.581	113.377	5.38361e+06	324696	6665	2031.49	JS, MS	2	2	31	15	46	252	W	15	12--36	15	0	0	1	0	2		1	0	0		0	0	0	63	0	0	1	0	68	20	0	1	0
33	39	Mad Wolf	2009-06-15	2009	jun	15	14	17:03:00	0	48.5812	113.376	5.38363e+06	324756	6748	2056.79	JS, MS	2	2	30	17	47	270	W	15	12--36	15	0	0	1	0	2		1	0	0		0	0	0	88	0	0	0	1	50	10	1	0	0
35	39	Mad Wolf	2009-06-15	2009	jun	15	14	15:56:00	0	48.5818	113.373	5.38369e+06	325025	6820	2078.74	JS, MS	2	2	30	21	51	332	N	30	12--36	30					1		1	0	0	GMGS	1	0	0	88	0	0	0	1	68	20	0	1	0
37	39	Mad Wolf	2009-06-15	2009	jun	15	14	14:20:00	1	48.581	113.37	5.38359e+06	325200	6864	2092.15	JS, MS	2	2	35	42	77	26	N	30	12--36	30	0	1	0	0	1		1	0	0	GMGS	1	0	0	63	0	0	1	0	68	20	0	1	0
42	39	Mad Wolf	2009-06-15	2009	jun	15	14	15:00:00	0	48.5748	113.387	5.38294e+06	323952	6036	1839.77	GJ, SW	2	4	38	23	61	295	W	10	12--36	10	0	0	0	1	5		0	0	1		0	0	0	63	0	0	1	0	68	20	0	1	0
43	39	Mad Wolf	2009-06-15	2009	jun	15	14	16:44:00	0	48.5759	113.385	5.38305e+06	324106	6245	1903.48	GJ, SW	2	4	31	37	68	220	S	40	12--36	40	0	0	0	1	6		0	0	1		0	0	0	88	0	0	0	1	68	20	0	1	0
44	39	Mad Wolf	2009-06-15	2009	jun	15	14	14:23:00	1	48.578	113.367	5.38325e+06	325427	6792	2070.2	LMH,ZS	2	4	39	25	64	54	E	15	12--36	15	0	1	0	0	0		1	0	0	Hoary Marmot (2) plus scat of more, Bighorn (6), GMGS	1	0	0	38	0	1	0	0	68	20	0	1	0
45	39	Mad Wolf	2009-06-15	2009	jun	15	14	15:57:00	0	48.5789	113.369	5.38335e+06	325311	6878	2096.41	LMH,ZS	2	4	32	16	48	50	E	20	12--36	20	0	1	0	0	0		1	0	0	GMGS (3), lots of marmot scat	1	0	0	63	0	0	1	0	68	20	0	1	0
46	39	Mad Wolf	2009-06-15	2009	jun	15	14	17:27:00	0	48.5807	113.371	5.38356e+06	325156	6917	2108.3	LMH,ZS	2	4	34	16	50	50	E	30	12--36	30	0	1	0	0	0		1	0	0	Hoary marmot (1) plus lots of scat	1	0	0	88	0	0	0	1	50	10	1	0	0
47	40	Mad Wolf	2008-07-11	2008	jul	11	40	14:12:00	1	48.5733	113.389	5.38278e+06	323772	5900	1798.32	HL, AK	2	4	30	13	43	322	N	20	15--20	20					6	35	0	0	1	CGS	1	0	0	40	0	1	0	0	50	10	1	0	0
48	41	Two Med Pass	2007-06-26	2007	jun	26	25	18:19:25	0	48.4288	113.418	5.36679e+06	321168	6567	2001.62	LMH, SS	2	4	59	52	111	28	N	24	8--23	24	0	0	0	1						Hoary marmot	1	0		0	1	0	0	0	68	20	0	1	0
49	44	Two Med Pass	2007-06-26	2007	jun	26	25	13:00:00	1	48.4482	113.409	5.36892e+06	321874	6098	1858.67	SS	1	2	42	30	72	30	N	24	18--28	24	0	1	0	0	1					CGS	1	0		0	1	0	0	0	68	20	0	1	0
50	46	Curly Bear	2007-06-30	2007	jun	30	29	18:08:11	0	48.6503	113.421	5.39141e+06	321700	6698	2041.55	LMH, SS	2	4	42	0	42	260	W	30		30											0	0		25	1	0	0	0	68	20	0	1	0
51	46	Curly Bear	2007-06-30	2007	jun	30	29	18:33:34	0	48.648	113.425	5.39116e+06	321408	6527	1989.43	LMH, SS	2	4	27	25	52	310	W	30		30											0	0		10	1	0	0	0	68	20	0	1	0
52	46	Curly Bear	2007-06-30	2007	jun	30	29	19:07:02	0	48.6454	113.424	5.39087e+06	321459	6602	2012.29	LMH, SS	2	4	34	20	54	319	N	10	14--44	10	0	1	0	0							0	0											0
54	60	Chapman Mt	2007-07-10	2007	jul	10	39	13:23:03	1	48.9628	114.024	5.42772e+06	278681	9418	2870.61	LMH	1	2	30	30	60	260	W	55	14--51	55	1	0	0	0	3						0	0		50	0	1	0	0	50	10	1	0	0
56	64	Boulder Creek	2007-07-16	2007	jul	16	45	12:49:54	1	48.7363	113.6	5.4014e+06	308834	6213	1893.72	LMH, SS	2	4	14	20	34	0	N	30		30	0	1	0	0	1						0	0		50	0	1	0	0	68	20	0	1	0
58	69	Boulder Creek	2007-07-16	2007	jul	16	45	18:45:38	0	48.7359	113.61	5.40139e+06	308109	6549	1996.14	LMH, SS	2	4	37	0	37	122	E	25		25	0	1	0	0							0	0	1	0	1	0	0	0	68	20	0	1	0
59	71	Boulder Creek	2007-07-16	2007	jul	16	45	20:11:06	0	48.7275	113.621	5.40047e+06	307283	6491	1978.46	LMH, SS	2	4	28	10	38	48	E	18		18	0	0	1	0	8						0	0		0	1	0	0	0	68	20	0	1	0
60	73	GTTS Road	2007-07-21	2007	jul	21	50	16:16:46	0	48.7109	113.647	5.3987e+06	305276	7146	2178.1	SS	1	2	20	0	20	181	S	26		26	1	0	0	0	1						0	0		25	1	0	0	0	68	20	0	1	0
61	74	GTTS Road	2007-07-21	2007	jul	21	50	17:27:31	0	48.7127	113.644	5.39889e+06	305530	7185	2189.99	SS	1	2	30	0	30	307	W	13		13	1	0	0	0	1						0	0		25	1	0	0	0	68	20	0	1	0
62	75	GTTS Road	2007-07-21	2007	jul	21	50	19:17:11	0	48.7097	113.649	5.39858e+06	305102	7106	2165.91	SS	1	2	25	5	30	300	W	15		15	1	0	0	0	1						0	0		50	0	1	0	0	68	20	0	1	0
64	76	GTTS Road	2009-09-07	2009	sep	7	98	10:30:00	0	48.6992	113.716	5.39758e+06	300139	6829	2081.48	AK, LMH	2	6	23	12	35	236	W	25		25	1	0	0	0	0						0	0	0	88	0	0	0	1	50	10	1	0	0
65	77	GTTS Road	2007-07-23	2007	jul	23	52	16:48:43	0	48.7008	113.724	5.39778e+06	299584	6233	1899.82	SS	1	2	35	15	50	78	E	14		14	0	0	0	1	1					Marmot, CGS	1	0		0	1	0	0	0	68	20	0	1	0
66	78	GTTS Road	2007-07-23	2007	jul	23	52	18:01:48	0	48.7005	113.723	5.39775e+06	299676	6223	1896.77	SS	1	2	25	0	25	29	N	13		13	0	0	0	1	2					CGS	1	0		0	1	0	0	0	68	20	0	1	0
67	79	GTTS Road	2007-07-23	2007	jul	23	52	18:26:47	0	48.7002	113.721	5.39771e+06	299814	6251	1905.3	SS	1	2	35	15	50	322	N	16		16					3					Marmot, CGS	1	0		0	1	0	0	0	68	20	0	1	0
69	80	GTTS Road	2009-09-07	2009	sep	7	98	09:42:00	0	48.6964	113.712	5.39726e+06	300481	6438	1962.3	AK, LMH	2	6	26	15	41	144	S	30		30	0	1	0	0	2		1	0	0	Golden Mantel GS, Big Horn Sheep, Mule Deer	1	0	0	88	0	0	0	1	50	10	1	0	0
71	81	GTTS Road	2009-09-07	2009	sep	7	98	09:06:00	0	48.6979	113.701	5.39739e+06	301244	6315	1924.81	AK, LMH	2	6	22	15	37	196	S	30		30	0	1	0	0	2		0	1	0	red squirrel	1	0	0	88	0	0	0	1	50	10	1	0	0
72	82	Piegan Pass trail	2007-08-04	2007	aug	4	64	14:38:30	1	48.719	113.663	5.39964e+06	304144	7186	2190.29	SS	1	2	27	9	36	214	S	27		27	1	0	0	0	0					CGS	1	0	1	0	1	0	0	0	68	20	0	1	0
73	84	Piegan Pass	2009-07-01	2009	jul	1	30	16:05:00	0	48.722	113.687	5.40004e+06	302419	7702	2347.57	LMH,ME	2	4	40	25	65	140	S	10	8--47	10	0	0	0	1	0		1	0	0	7 HM, 10 CGS, chipmonk, 1 GMGS	1	0	0	13	1	0	0	0	68	20	0	1	0
74	84	Cataract Mt	2007-08-04	2007	aug	4	64	16:21:57	0	48.7212	113.689	5.39995e+06	302260	7545	2299.72	SS, SR	2	3	40	15	55	284	W	23	16--56	23	0	0	1	0	2					Marmot, CGS	1	0	1	0	1	0	0	0	68	20	0	1	0
75	85	Sue Bench	2008-09-03	2008	sep	3	94	14:48:00	1	48.8693	113.847	5.41683e+06	291230	6370	1941.58	AK, SC	2	5	17	10	27	337	N	40	5--27	20	0	1	0	0	5	60	0	0	1	HM	1	0	0	100	0	0	0	1	50	10	1	0	0
77	86	Sue Bench	2008-08-17	2008	aug	17	77	09:20:00	0	48.8674	113.851	5.41663e+06	290929	6457	1968.09	SC, AK	2	5	30	12	42	15	N	25		25	0	0	0	1	2	25	0	1	0	HM	1	0	0	5	1	0	0	0	68	20	0	1	0
78	86	Stoney Indian Pass	2009-08-08	2009	aug	8	68	11:53:00	1	48.8671	113.851	5.41661e+06	290935	6512	1984.86	MS, ZS	2	6	30	10	40	58	E	20		20	0	0	0	1	4		0	1	0	HM Scat	1	0	0	38	0	1	0	0	68	20	0	1	0
80	87	Sue Bench	2008-08-16	2008	aug	16	76	12:26:00	1	48.8636	113.852	5.41622e+06	290855	7362	2243.94	SC, AK	2	5	34	11	45	67	E	25	6--26	25	0	0	1	0	0	0	1	0	0	HM, chipmunk	1	0	0	0	1	0	0	0	68	20	0	1	0
82	88	Stoney Indian Pass	2009-08-08	2009	aug	8	68	18:04:00	0	48.8796	113.86	5.41802e+06	290324	6831	2082.09	MS, ZS	2	6	20	0	20	193	S	25		25	1	0	0	0	7		0	0	1		0	0	0	88	0	0	0	1	50	10	1	0	0
83	88	Stoney Indian Pass	2008-08-09	2008	aug	9	69	11:47:00	1	48.877	113.857	5.41771e+06	290534	6496	1979.98	AK, AG	2	4	33	20	53	212	S	7	8--37	7	1	0	0	0	4	25	0	1	0		0	0	0	80	0	0	0	1	68	20	0	1	0
84	88	Stoney Indian Pass	2008-08-10	2008	aug	10	70	12:58:00	1	48.8779	113.858	5.41782e+06	290443	6559	1999.18	AK, AG	2	4	30	10	40	182	S	20		20	1	0	0	0	4	30	0	1	0	CGS	1	0	0	90	0	0	0	1	50	10	1	0	0
85	88	Stoney Indian Pass	2008-08-10	2008	aug	10	70	14:01:00	0	48.8785	113.859	5.41789e+06	290377	6628	2020.21	AK, AG	2	4	30	10	40	197	S	20		20	1	0	0	0	4	30	0	1	0	HM, CGS	1	0	0	70	0	0	1	0	50	10	1	0	0
86	88	Stoney Indian Pass	2007-08-11	2007	aug	11	71	12:08:43	1	48.8769	113.857	5.41771e+06	290537	6465	1970.53	LMH, SS	2	5	38	20	58	180	S	21	12--34	21	0	1	0	0	3					2 GMGS	1	0	0	5	1	0	0	0	68	20	0	1	0
87	90	Stoney Indian Pass	2008-09-03	2008	sep	3	94	13:40:00	1	48.8743	113.859	5.41743e+06	290342	6616	2016.56	AK,SC	2	5	40	11	51	40	N	20	16--32	20	1	0	0	0	6	70	0	0	1	hoary marmot, CGS, woodrat	1	0	0	90	0	0	0	1	50	10	1	0	0
89	92	Stoney Indian Pass	2008-09-03	2008	sep	3	94	12:08:00	1	48.878	113.87	5.41787e+06	289587	6769	2063.19	AK,SC	2	5	30	9	39	121	E	15		15	0	1	0	0	5	45	0	0	1	hoary marmot, CGS, woodrat	1	0	0	75	0	0	1	0	50	10	1	0	0
91	94	Stoney Indian Pass	2008-09-03	2008	sep	3	94	10:59:00	0	48.8798	113.869	5.41806e+06	289693	6879	2096.72	AK,SC	2	5	33	10	43	138	S	18	28--36	28	0	1	0	0	5	55	0	0	1	HM,CGS,GMGS	1	0	0	85	0	0	0	1	50	10	1	0	0
93	98	Divide/White Calf	2008-07-07	2008	jul	7	36	17:52:00	0	48.6741	113.398	5.39401e+06	323459	6983	2128.42	LMH,ML	2	5	68	13	81	15	N	20	no data	20	0	0	1	0	0	0	1	0	0	marmot,CGS	1	0	0	80	0	0	0	1	68	20	0	1	0
96	99	Apikuni Mt	2008-06-23	2008	jun	23	22	16:00:00	0	48.8158	113.638	5.41033e+06	306353	5644	1720.29	WM, MH	2	3	30	15	45	286	W	3	6--20	3	0	0	0	1	1	2	1	0	0	0	0	0	0	70	0	0	1	0	50	10	1	0	0
97	99	Apikuni Mt	2008-06-23	2008	jun	23	22	15:32:00	0	48.8158	113.638	5.41033e+06	306353	5640	1719.07	WM, MH	2	3	30	20	50	166	S	7	6--20	7	0	0	1	0	3	6	1	0	0	scat undefined	1	0	0
100	99	Apikuni Mt	2009-08-17	2009	aug	17	77	15:17:00	0	48.8155	113.637	5.4103e+06	306391	5710	1740.41	ZS,SR	2	4	60	13	73	210	S	10	6--20	10	0	0	0	1	2		0	1	0		0	0	0	88	0	0	0	1	68	20	0	1	0
103	101	Goat Lick	2008-06-14	2008	jun	14	13	18:40:00	0	48.2455	113.565	5.34677e+06	309545	4048	1233.83	LMH	1	3	10	0	10	250	W	30		30	0	0	1	0	0	0	1	0	0	CGS	1	0	0	70	0	0	1	0	50	10	1	0	0
105	106	Janet Lake	2009-07-16	2009	jul	16	45	10:22:00	0	48.9465	113.931	5.42565e+06	285418	4961	1512.11	JS, JW, ZS	2	4	30	20	50	96	E	5	3--11	5	0	0	0	1	0		1	0	0		0	0	0	13	1	0	0	0	85	29.4444	0	0	1
106	106	Janet Lake	2009-07-16	2009	jul	16	45	11:36:00	1	48.9465	113.931	5.42565e+06	285418	4961	1512.11	JS, JW, ZS	2	4	30	0	30	96	E	5	3--11	5	0	0	0	1	0		1	0	0		0	0	0	13	1	0	0	0	85	29.4444	0	0	1
107	106	Janet Lake	2009-07-16	2009	jul	16	45	12:15:00	1	48.9465	113.931	5.42565e+06	285418	4961	1512.11	JS, ZS	2	4	30	0	30	96	E	5	3--11	5	0	0	0	1	0		1	0	0		0	0	0	13	1	0	0	0	85	29.4444	0	0	1
108	106	Janet Lake	2009-07-18	2009	jul	18	47	08:51:00	0	48.9454	113.938	5.42555e+06	284866	4914	1497.79	JS, JW, ZS	2	4	30	20	50	6	N	5	2--7	5	0	1	0	0	0		1	0	0		0	0	0	13	1	0	0	0	68	20	0	1	0
112	107	Hawk's Bill	2009-07-24	2009	jul	24	53	17:22:00	0	48.9446	114.011	5.42566e+06	279564	5498	1675.79	GJ, LMH	2	6	24	14	38	70	E	30		30	0	1	0	0	0		0	0	0	CGS, Least chip.	1	0	0	88	0	0	0	1	68	20	0	1	0
113	108	Sentinel Mt	2008-06-29	2008	jun	29	28	09:00:00	0	48.9899	113.755	5.42999e+06	298491	5360	1633.73	LMH, WM	2	5	50	10	60	305	W	30	10--42	30	0	0	0	1	4	30	0	1	0	0	0	0	0	0	1	0	0	0	68	20	0	1	0
114	109	Never Laughs Mt	2008-06-21	2008	jun	21	20	11:20:00	1	48.4498	113.389	5.36905e+06	323357	6336	1931.21	AK, LA	2	4	40	22	62	272	W	37	22--37	37					1	6	1	0	0	CGS	1	0	0	10	1	0	0	0	68	20	0	1	0
115	110	Painted Teepee	2008-06-21	2008	jun	21	20	19:55:00	0	48.441	113.403	5.36811e+06	322268	5795	1766.32	AK, LA	2	4	30	0	30	76	E	35		35	0	0	0	1	1	12	0	1	0	0	0	0	0	15	1	0	0	0	50	10	1	0	0
116	112	Kakitos Mt	2008-06-16	2008	jun	16	15	11:00:00	1	48.63	113.501	5.38934e+06	315704	6339	1932.13	MH,WM,GJ,ML	2	2	50	20	70	210	S	30		30	0	1	0	0	2	6	1	0	0	CGS, BHS	1	0	0	1	1	0	0	0	68	20	0	1	0
117	115	Wynn Mt	2008-06-30	2008	jun	30	29	13:45:00	1	48.7818	113.617	5.40651e+06	307788	5843	1780.95	MH, WM	2	3	30	20	50	285	W	20	15--46	20	0	0	0	1	3	6	1	0	0	marmot under a rock	1	0	0	25	1	0	0	0	68	20	0	1	0
118	116	Waterton	2008-06-15	2008	jun	15	14	15:19:00	0	49.0177	113.911	5.43351e+06	287182	4300	1310.64	CG, AK, LA	2	2	16	33	49	64	E	40		40	0	0	0	1	7	12	0	1	0	0	0	0	0	15	1	0	0	0	68	20	0	1	0
119	118	Divide/White Calf	2008-07-02	2008	jul	2	31	13:10:00	1	48.6529	113.396	5.39164e+06	323525	7556	2303.07	WM, LA	2	4	40	10	50	286	W	25		25	0	0	0	1	6	20	0	1	0	0	0	0	0	100	0	0	0	1	50	10	1	0	0
120	119	Divide/White Calf	2008-07-02	2008	jul	2	31	10:57:00	0	48.6493	113.397	5.39125e+06	323422	7643	2329.59	WM, LA	2	4	13	15	28	146	S	30		30	1	0	0	0	0	1	1	0	0	0	0	0	0	100	0	0	0	1	50	10	1	0	0
121	120	Divide/White Calf	2008-07-02	2008	jul	2	31	11:45:00	1	48.6513	113.397	5.39147e+06	323450	7588	2312.82	WM, LA	2	4	45	25	70	291	W	30		30	0	0	0	1	6	14	0	1	0	HM	1	0	0	100	0	0	0	1	50	10	1	0	0
122	121	Divide/White Calf	2008-06-26	2008	jun	26	25	12:05:00	1	48.6704	113.454	5.39373e+06	319368	5999	1828.5	MH, AK	2	3	50	17	67	342	N	20	8--40	20	0	0	1	0	2	20	0	1	0	Hoary scat, large hawk or eagle	1	1	0	65	0	0	1	0	50	10	1	0	0
123	121	Divide/White Calf	2008-06-27	2008	jun	27	26	10:45:00	0	48.6707	113.46	5.39378e+06	318916	5785	1763.27	AK, LA	2	4	30	25	55	320	N	25		25	0	0	1	0	1	17	0	1	0	HM, CGS	1	0	0	10	1	0	0	0	68	20	0	1	0
124	122	Divide/White Calf	2008-06-27	2008	jun	27	26	16:55:00	0	48.6688	113.422	5.39346e+06	321707	6251	1905.3	AK,LA	2	4	35	13	48	250	W	5		5	1	0	0	0	1	8	1	0	0	0	0	0	0	0	1	0	0	0	68	20	0	1	0
125	123	Divide/White Calf	2008-06-27	2008	jun	27	26	17:15:00	0	48.6613	113.424	5.39264e+06	321481	6150	1874.52	AK, LA	2	4	42	15	57	262	W	30		30	0	0	0	1	0	40	0	0	1	0	0	0	0	1	1	0	0	0	85	29.4444	0	0	1
126	124	Divide/White Calf	2008-06-27	2008	jun	27	26	10:26:00	0	48.6585	113.41	5.3923e+06	322545	6800	2072.64	GJ, CD	2	2	34	25	59	290	W	15	6--50	15	0	0	0	1	7	28	0	1	0	0	0	0	0	10	1	0	0	0	68	20	0	1	0
127	124	Divide/White Calf	2008-06-27	2008	jun	27	26	11:28:00	1	48.6567	113.41	5.3921e+06	322504	6783	2067.46	GJ, CD	2	2	30	17	47	290	W	10		10	0	0	0	1	6	20	0	1	0	0	0	0	0	15	1	0	0	0	68	20	0	1	0
129	126	Divide/White Calf	2009-07-02	2009	jul	2	31	10:30:00	0	48.6593	113.414	5.39239e+06	322233	6631	2021.13	JS, SW	2	4	35	14	49	152	S	20		20	0	1	0	0	3		0	1	0		0	0	0	13	1	0	0	0	68	20	0	1	0
130	127	Divide/White Calf	2008-06-26	2008	jun	26	25	17:50:00	0	48.6566	113.431	5.39213e+06	320963	5815	1772.41	GJ, CD, LA	2	2	30	15	45	290	W	20		20	0	0	1	0	5	10	1	0	0	0	0	0	0	95	0	0	0	1	68	20	0	1	0
131	130	Red Eagle Lake	2008-06-25	2008	jun	25	24	17:47:00	0	48.6509	113.468	5.39159e+06	318228	7131	2173.53	LA, CD, GJ	2	2	35	19	54	220	S	40		40	0	0	1	0	2	17	0	1	0	0	0	0	0	50	0	1	0	0	50	10	1	0	0
133	131	Divide/White Calf	2009-07-02	2009	jul	2	31	17:50:00	0	48.6563	113.399	5.39203e+06	323334	7332	2234.79	JS, SW	2	4	30	0	30	250	W	15		15	0	0	0	1	4		0	0	1		0	0	0	38	0	1	0	0	68	20	0	1	0
134	131	Divide/White Calf	2009-07-02	2009	jul	2	31	15:08:00	0	48.6584	113.402	5.39227e+06	323104	7134	2174.44	JS, SW	2	4	30	0	30	210	S	25		1	0	0	0	1	4		0	0	1		0	0	0	38	0	1	0	0	68	20	0	1	0
135	131	Divide/White Calf	2009-07-02	2009	jul	2	31	16:00:00	0	48.6593	113.399	5.39236e+06	323330	7352	2240.89	JS, SW	2	4	30	0	30	62	E	25		1	0	0	0	1	2		0	1	0	cgs	1	0	0	38	0	1	0	0	68	20	0	1	0
136	132	Divide/White Calf	2008-06-26	2008	jun	26	25	14:00:00	1	48.6539	113.425	5.39182e+06	321376	6258	1907.44	CD, GJ	2	2	24	14	38	20	N	10	14--32	10	1	0	0	0	3	9	1	0	0	0	0	0	0	90	0	0	0	1	50	10	1	0	0
137	132	Divide/White Calf	2008-06-26	2008	jun	26	25	14:46:00	1	48.6524	113.426	5.39165e+06	321338	6422	1957.43	CD, GJ, LA	2	2	34	20	54	350	N	20	14--32	20	0	0	1	0	3	15	0	1	0	0	0	0	0	90	0	0	0	1	50	10	1	0	0
138	133	Divide/White Calf	2008-06-26	2008	jun	26	25	16:30:00	0	48.6529	113.431	5.39173e+06	320932	6066	1848.92	CD, GJ, LA	2	2	30	10	40	265	W	25	13--36	25	0	0	0	1	7	25	0	1	0	0	0	0	0	20	1	0	0	0	68	20	0	1	0
140	134	Gable Pass	2009-06-27	2009	jun	27	26	10:27:00	0	48.9156	113.646	5.42144e+06	306166	7455	2272.28	SW,LMH	2	5	20	18	38	355	N	30	19--31	30	0	0	1	0	3		0	1	0	CGS	1	0	0	13	1	0	0	0	68	20	0	1	0
143	135	Gable Pass	2009-06-27	2009	jun	27	26	10:12:00	0	48.916	113.641	5.42148e+06	306499	7313	2229	SW,LMH	2	5	28	0	28	360	N	25	16--36	25	0	0	0	1	3		0	1	0		0	0	0	13	1	0	0	0	68	20	0	1	0
144	135	Gable Pass	2009-06-27	2009	jun	27	26	11:14:00	1	48.9142	113.638	5.42128e+06	306698	7373	2247.29	JS,MS	2	4	44	18	62	130	E	20		20	0	1	0	0	3		0	0	1	CGS	1	0	0	13	1	0	0	0	68	20	0	1	0
145	135	Gable Pass	2009-06-27	2009	jun	27	26	10:31:00	0	48.9142	113.638	5.42128e+06	306698	7373	2247.29	JS, MS	2	4	30	0	30	130	E	10		10	0	0	1	0	3		0	0	1		0	0	0	13	1	0	0	0	68	20	0	1	0
148	136	Divide/White Calf	2008-07-07	2008	jul	7	36	19:45:00	0	48.6739	113.402	5.39399e+06	323139	6982	2128.11	LMH,ML	2	5	35	0	35	340	N	25		25	0	0	1	0	1	10	1	0	0	marmot,CGS	1	0	0	80	0	0	0	1	68	20	0	1	0
149	137	Skeleton Mt	2008-07-07	2008	jul	7	36	14:30:00	1	48.3747	113.354	5.36062e+06	325658	6698	2041.55	GJ, LA	2	4	33	22	55	115	E	15	16--30	15	0	0	0	1	3	18	0	1	0	CGS	1	0	0	20	1	0	0	0	68	20	0	1	0
150	150	Triple Divide	2009-07-09	2009	jul	9	38	11:03:00	1	48.5741	113.512	5.38316e+06	314687	7343	2238.15	MS, ME, JS	2	4	27	0	27	160	S	20	15--32	20	0	1	0	0	1		1	0	0	CGS, hoary marmot	1	0	0	88	0	0	0	1	50	10	1	0	0
151	150	Triple Divide	2009-07-09	2009	jul	9	38	12:15:00	1	48.5742	113.512	5.38317e+06	314687	7343	2238.15	MS, ME, JS	2	4	30	0	30	160	S	20	15--32	20	0	1	0	0	1		1	0	0	CGS	1	0	0	88	0	0	0	1	50	10	1	0	0
153	151	Triple Divide	2009-07-09	2009	jul	9	38	13:20:00	1	48.5779	113.508	5.38357e+06	315014	7805	2378.96	MS, ME, JS	2	4	25	0	25	160	S	20		20	0	1	0	0	1		1	0	0	CGS, hoary marmot	1	0	0	88	0	0	0	1	50	10	1	0	0
154	152	Split Mt	2008-07-14	2008	jul	14	43	16:20:00	0	48.6008	113.525	5.38616e+06	313828	5797	1766.93	AK, ML, LA	2	4	30	15	45	64	E	25		25	0	0	0	1	1	10	1	0	0	CGS	1	0	0	2.5	1	0	0	0	68	20	0	1	0
155	158	Gable Pass	2008-07-17	2008	jul	17	46	16:10:00	0	48.9207	113.631	5.42197e+06	307236	7235	2205.23	HL, AK	2	3	35	12	47	272	W	32		32	0	1	0	0	5	50	0	0	1	CGS	1	0	0	70	0	0	1	0	68	20	0	1	0
156	159	Gable Pass	2008-07-17	2008	jul	17	46	17:35:00	0	48.9239	113.627	5.42232e+06	307558	7783	2372.26	HL, AK	2	3	30	11	41	284	W	25	29--43	25	0	1	0	0	4	35	0	0	1		0	0	0	70	0	0	1	0	68	20	0	1	0
157	160	Gable Pass	2008-07-18	2008	jul	18	47	11:07:00	1	48.9318	113.622	5.42319e+06	307938	7585	2311.91	HL, AK	2	3	30	12	42	238	W	20	17--35	20	0	0	1	0	2	30	0	0	1	HM, CGS	1	0	0	30	0	1	0	0	50	10	1	0	0
158	160	Gable Pass	2008-07-27	2008	jul	27	56	13:57:00	1	48.9293	113.62	5.4229e+06	308086	7775	2369.82	WM, LMH	2	5	10	0	10	0	N	0	19--34	21	0	1	0	0	5	70	0	0	1		0	0	0	35	0	1	0	0	68	20	0	1	0
159	161	Gable Pass	2008-07-18	2008	jul	18	47	13:05:00	1	48.9249	113.623	5.42242e+06	307904	7710	2350.01	HL, AK	2	3	34	12	46	126	E	17	12--32	17	0	0	0	1	1	30	0	0	1	HM, CGS	1	0	0	50	0	1	0	0	68	20	0	1	0
160	162	Gable Pass	2008-07-18	2008	jul	18	47	15:05:00	0	48.9186	113.626	5.42173e+06	307614	7200	2194.56	HL, AK	2	3	30	9	39	140	S	45		45	0	0	0	1	0	0	1	0	0	CGS	1	0	0	40	0	1	0	0	68	20	0	1	0
161	163	Gable Pass	2008-07-18	2008	jul	18	47	17:45:00	0	48.9181	113.635	5.4217e+06	306962	7325	2232.66	HL, AK	2	3	22	13	35	295	W	35		35	0	1	0	0	1	20	0	1	0	CGS	1	0	0	15	1	0	0	0	68	20	0	1	0
162	164	Brown Mt	2008-07-13	2008	jul	13	42	15:35:00	0	48.6385	113.817	5.3911e+06	292494	8337	2541.12	LMH, WM	2	5	43	15	58	50	E	45		45	0	0	0	1	2	40	0	0	1		0	0	0	25	1	0	0	0	50	10	1	0	0
163	165	Phillips Mt	2008-07-19	2008	jul	19	48	10:00:00	0	48.4853	113.534	5.37335e+06	312777	5893	1796.19	LMH, WM	2	5	30	15	45	320	N	25	5--42	25	0	0	0	1	0	0	1	0	0		0	0	0	5	1	0	0	0	68	20	0	1	0
166	167	Buttercup Park	2009-08-01	2009	aug	1	61	18:56:00	0	48.4255	113.366	5.3663e+06	324952	7008	2136.04	ZS, RR	2	4	30	15	45	340	N	10	25--55	31	0	0	1	0	0					GMGS	1	0	0	13	1	0	0	0	68	20	0	1	0
169	167	Buttercup Park	2009-08-01	2009	aug	1	61	16:15:00	0	48.425	113.374	5.36626e+06	324411	6846	2086.66	ZS, RR	2	4	30	0	30	350	N	5	20--45	25	0	1	0	0	2		0	1	0		0	0	0	13	1	0	0	0	68	20	0	1	0
171	170	Buttercup Park	2009-08-01	2009	aug	1	61	12:10:00	1	48.4288	113.396	5.36674e+06	322747	5700	1737.36	ZS, RR	2	4	30	11	41	84	E	5	7--35	5	0	1	0	0	2		0	1	0		0	0	0	13	1	0	0	0	68	20	0	1	0
172	170	Buttercup Park	2009-08-01	2009	aug	1	61	13:10:00	1	48.4288	113.396	5.36674e+06	322747	5700	1737.36	ZS, RR	2	4	30	0	30	84	E	5	7--35	5	0	1	0	0	2		0	1	0		0	0	0	13	1	0	0	0	68	20	0	1	0
173	171	Slide Lake	2009-06-24	2009	jun	24	23	17:23:00	0	48.8968	113.614	5.41927e+06	308420	6856	2089.71	JS, LMH	2	5	34	16	50	6	N	0	9--29	16	0	0	0	1	5		0	0	1	golden eagle	0	1	0	13	1	0	0	0	85	29.4444	0	0	1
174	171	Slide Lake	2009-06-24	2009	jun	24	23	18:26:00	0	48.8973	113.611	5.41933e+06	308638	6864	2092.15	JS, LMH	2	5	30	0	30	6	N	0	9--29	16	0	0	0	1	5		0	0	1		0	0	0	13	1	0	0	0	85	29.4444	0	0	1
175	171	Slide Lake	2009-06-25	2009	jun	25	24	12:18:00	1	48.8947	113.628	5.41908e+06	307420	6586	2007.41	JS, LMH	2	5	27	0	27	310	W	30	9--29	30	0	0	0	1	4		0	0	1		0	0	0	13	1	0	0	0	85	29.4444	0	0	1
176	171	Slide Lake	2009-06-25	2009	jun	25	24	15:00:00	0	48.8952	113.625	5.41913e+06	307600	6545	1994.92	JS, LMH	2	5	40	0	40	310	W	30	9--29	30	0	0	0	1	4		0	0	1		0	0	0	13	1	0	0	0	85	29.4444	0	0	1
177	171	Slide Lake	2009-06-25	2009	jun	25	24	15:55:00	0	48.8967	113.625	5.4193e+06	307610	6412	1954.38	JS, LMH	2	5	30	0	30	339	N	25	9--29	25	0	0	0	1	4		0	0	1		0	0	0	13	1	0	0	0	85	29.4444	0	0	1
178	171	Slide Lake	2009-06-25	2009	jun	25	24	16:41:00	0	48.8948	113.625	5.41908e+06	307639	6687	2038.2	JS, LMH	2	5	30	0	30	315	N	30	9--29	30	0	0	0	1	4		0	0	1		0	0	0	13	1	0	0	0	68	20	0	1	0
179	171	Slide Lake	2009-06-25	2009	jun	25	24	18:10:00	0	48.8969	113.623	5.41931e+06	307725	6482	1975.71	JS,LMH	2	5	23	0	23	315	N	30	9--29	30	0	0	0	1						GMGS	1	0	0	13	1	0	0	0	68	20	0	1	0
181	171	Slide Lake	2009-06-24	2009	jun	24	23	17:29:00	0	48.9047	113.613	5.42016e+06	308553	6037	1840.08	MS, ZS	2	4	30	0	30	338	N	15	9--29	15	0	0	0	1	3		0	0	1		0	0	0	13	1	0	0	0	68	20	0	1	0
182	171	Slide Lake	2009-06-24	2009	jun	24	23	18:14:00	0	48.9038	113.613	5.42006e+06	308523	6112	1862.94	MS, ZS	2	4	30	0	30	338	N	10	9--29	10	0	0	0	1	3		0	0	1		0	0	0	13	1	0	0	0	68	20	0	1	0
183	171	Slide Lake	2009-06-24	2009	jun	24	23	18:57:00	0	48.903	113.613	5.41996e+06	308528	6154	1875.74	MS, ZS	2	4	30	15	45	338	N	20	9--29	20	0	0	0	1	3		0	0	1		0	0	0	13	1	0	0	0	68	20	0	1	0
184	171	Slide Lake	2009-06-25	2009	jun	25	24	11:24:00	1	48.9022	113.612	5.41988e+06	308558	6243	1902.87	MS, ZS	2	4	30	0	30	340	N	10	9--29	10	0	0	0	1	6		0	0	1		0	0	0	13	1	0	0	0	68	20	0	1	0
185	171	Slide Lake	2009-06-25	2009	jun	25	24	12:08:00	1	48.9009	113.612	5.41973e+06	308597	6390	1947.67	MS, ZS	2	4	30	0	30	340	N	20	9--29	20	0	0	0	1	6		0	0	1		0	0	0	13	1	0	0	0	68	20	0	1	0
186	171	Slide Lake	2009-06-25	2009	jun	25	24	12:45:00	1	48.8998	113.611	5.41961e+06	308638	6525	1988.82	MS, ZS	2	4	34	0	34	340	N	20	9--29	20	0	0	0	1	6		0	0	1		0	0	0	13	1	0	0	0	68	20	0	1	0
187	171	Slide Lake	2009-06-25	2009	jun	25	24	15:21:00	0	48.8971	113.611	5.41931e+06	308675	6942	2115.92	MS, ZS	2	4	30	0	30	340	N	20	9--29	20	0	0	0	1	7		0	0	1		0	0	0	13	1	0	0	0	68	20	0	1	0
188	171	Slide Lake	2009-06-25	2009	jun	25	24	16:30:00	0	48.9016	113.614	5.41982e+06	308440	6343	1933.35	MS, ZS	2	4	60	0	60	320	N	20	9--29	20	0	0	1	0	6		0	0	1		0	0	0	13	1	0	0	0	50	10	1	0	0
189	171	Slide Lake	2009-06-25	2009	jun	25	24	17:45:00	0	48.9016	113.614	5.41982e+06	308440	6343	1933.35	MS, ZS	2	4	30	0	30	305	W	10	9--29	10	0	1	0	0	6		0	0	1		0	0	0	13	1	0	0	0	50	10	1	0	0
190	171	Slide Lake	2009-06-25	2009	jun	25	24	18:22:00	0	48.9023	113.613	5.41989e+06	308508	6223	1896.77	MS. ZS	2	4	26	0	26	320	N	20	9--29	20	0	1	0	0	0		0	0	0		0	0	0	13	1	0	0	0	50	10	1	0	0
191	171	Slide Lake	2009-06-25	2009	jun	25	24	11:40:00	1	48.8968	113.606	5.41926e+06	309003	6922	2109.83	SW, GJ	2	5	30	25	55	285	W	5	9--29	16	0	1	0	0	3		0	0	1	CGS, Bear, BHS, GMGS, Chipmunk	1	1	0	13	1	0	0	0	68	20	0	1	0
192	171	Slide Lake	2009-06-25	2009	jun	25	24	12:00:00	1	48.904	113.606	5.42006e+06	309026	6149	1874.22	SW, GJ	2	5	31	29	60	10	N	5	9--29	16	0	0	0	1	4		0	0	1	HM, CGS	1	0	0	13	1	0	0	0	68	20	0	1	0
193	171	Slide Lake	2009-06-26	2009	jun	26	25	15:10:00	0	48.9059	113.605	5.42026e+06	309115	6064	1848.31	SW, GJ	2	5	30	0	30	3	N	5	9--29	16	0	0	0	1	4		0	0	1	CGS	1	0	0	13	1	0	0	0	68	20	0	1	0
194	171	Slide Lake	2009-06-26	2009	jun	26	25	16:25:00	0	48.9005	113.609	5.41967e+06	308807	6483	1976.02	SW, GJ	2	5	31	0	31	5	N	20	9--29	20	0	0	0	1	4		0	0	1		0	0	0	13	1	0	0	0	68	20	0	1	0
196	173	Gable Pass	2009-06-27	2009	jun	27	26	10:26:00	0	48.9145	113.632	5.42129e+06	307164	7245	2208.28	GJ, ZS	2	5	30	0	30	182	S	30	10--27	30	0	0	0	1	2		0	0	1		0	0	0	13	1	0	0	0	68	20	0	1	0
197	173	Gable Pass	2009-06-27	2009	jun	27	26	11:35:00	1	48.9122	113.632	5.42103e+06	307191	6963	2122.32	GJ, ZS	2	5	30	15	45	148	S	20	10--27	20	0	0	1	0	2		0	0	1		0	0	0	13	1	0	0	0	68	20	0	1	0
198	173	Gable Pass	2009-06-27	2009	jun	27	26	12:38:00	1	48.9114	113.631	5.42095e+06	307263	6863	2091.84	GJ, ZS	2	5	30	0	30	148	S	15	10--27	15	0	0	1	0	1		0	0	1		0	0	0	13	1	0	0	0	85	29.4444	0	0	1
199	174	Snyder Lake	2008-07-17	2008	jul	17	46	15:51:00	0	48.6309	113.79	5.39018e+06	294459	5589	1703.53	ML, LA	2	4	45	10	55	85	E	25	5--23	25	0	0	0	1	4	35	0	0	1	0	0	0	0	70	0	0	1	0	68	20	0	1	0
200	174	Snyder Lake	2008-07-17	2008	jul	17	46	17:30:00	0	48.63	113.791	5.39008e+06	1.74294e+08	5704	1738.58	ML, LA	2	4	30	10	40	130	E	25	5--23	25	0	1	0	0	3	30	0	0	1	HM (Scat)	1	0	0	30	0	1	0	0	68	20	0	1	0
201	174	Snyder Lake	2009-06-20	2009	jun	20	19	15:48:00	0	48.6297	113.791	5.39006e+06	294344	5666	1727	SW, ZS, MS	2	4	30	30	60	268	W	30	5--28	30	0	0	0	1	4		0	0	1	marmot scat, weasel scat, wolverine siting in adjacent meadow	1	1	0	38	0	1	0	0	68	20	0	1	0
203	176	Snyder Lake	2009-08-25	2009	aug	25	85	13:55:00	1	48.6258	113.801	5.38965e+06	293606	5400	1645.92	KL	1	2	30	20	50	318	N	20	9--33	20	0	0	0	1	2		0	0	1		0	0	0	13	1	0	0	0	85	29.4444	0	0	1
204	176	Snyder Lake	2009-06-19	2009	jun	19	18	13:25:00	1	48.625	113.802	5.38956e+06	293563	5405	1647.44	MS, ZS, SW	2	4	60	20	80	290	W	20	9--33	20	0	0	0	1	4		0	0	1		0	0	0	88	0	0	0	1	68	20	0	1	0
205	176	Snyder Lake	2009-06-20	2009	jun	20	19	09:42:00	0	48.6233	113.801	5.38937e+06	293608	5643	1719.99	MS, ZS, SW	2	4	30	20	50	335	N	25	9--33	25	0	0	1	0	5		0	0	1	Weasel (Scat)	0	1	0	88	0	0	0	1	50	10	1	0	0
206	176	Snyder Lake	2009-06-20	2009	jun	20	19	11:13:00	1	48.6258	113.801	5.38965e+06	293606	5400	1645.92	MS, ZS, SW	2	4	30	0	30	300	W	25	9--33	25	0	0	0	1	4		0	0	1	Chipmunk	1	0	0	88	0	0	0	1	68	20	0	1	0
207	176	Snyder Lake	2009-06-20	2009	jun	20	19	12:08:00	1	48.6262	113.801	5.3897e+06	293577	5300	1615.44	MS, ZS, SW	2	4	30	0	30	300	W	25	9--33	25	0	0	0	1	4		0	0	1	GMGS, "whitewash"	1	0	0	88	0	0	0	1	68	20	0	1	0
208	176	Snyder Lake	2009-06-20	2009	jun	20	19	13:39:00	1	48.627	113.801	5.38978e+06	293598	5248	1599.59	MS, ZS, SW	2	4	30	20	50	250	W	25	9--33	25	0	0	1	0	4		0	0	1	Chipmunk	1	0	0	63	0	0	1	0	68	20	0	1	0
209	177	Brown Mt	2008-07-18	2008	jul	18	47	15:30:00	0	48.638	113.819	5.39105e+06	292340	8500	2590.8	ML, LA	2	4	25	15	40	150	S	15	7--56	15	0	1	0	0	4	50	0	0	1	CGS	1	0	0	60	0	0	1	0	50	10	1	0	0
210	178	Snyder Lake	2009-06-19	2009	jun	19	18	12:55:00	1	48.6231	113.811	5.38937e+06	292878	5162	1573.38	GJ, MS	2	5	45	43	88	151	S	15	21--36	27	0	1	0	0	2		1	0	0	cgs	1	0	0	88	0	0	0	1	50	10	1	0	0
212	178	Snyder Lake	2009-08-25	2009	aug	25	85	10:25:00	0	48.6231	113.811	5.38937e+06	292878	5162	1573.38	KL	1	2	37	23	60	155	S	15	21--36	27	0	1	0	0	2		1	0	0		0	0	0	13	1	0	0	0	85	29.4444	0	0	1
213	178	Snyder Lake	2009-08-25	2009	aug	25	85	12:05:00	1	48.6258	113.811	5.38968e+06	292883	5514	1680.67	KL	1	2	35	15	50	130	E	15	21--36	27	0	1	0	0	3		0	1	0	chipmunk	1	0	0	13	1	0	0	0	85	29.4444	0	0	1
214	178	Snyder Lake	2009-06-19	2009	jun	19	18	14:45:00	1	48.6258	113.811	5.38968e+06	292883	5514	1680.67	GJ, MS	2	5	25	0	25	151	S	15	21--36	27					3		0	0	1		0	0	0	88	0	0	0	1	50	10	1	0	0
215	179	Divide/White Calf	2008-07-22	2008	jul	22	51	17:25:00	0	48.6311	113.408	5.38925e+06	322599	6821	2079.04	ML, AK	2	6	39	12	51	40	N	15	12--20	15	0	0	1	0	1	15	0	1	0	HM, Fox (Scat)	1	1	1	100	0	0	0	1	50	10	1	0	0
216	180	Divide/White Calf	2008-07-22	2008	jul	22	51	18:34:00	0	48.634	113.406	5.38957e+06	322727	7074	2156.16	ML, AK	2	6	30	9	39	190	S	20		20	0	0	1	0	1	23	0	1	0	HM, CGS, GMGS	1	0	1	100	0	0	0	1	50	10	1	0	0
217	181	Divide/White Calf	2008-07-22	2008	jul	22	51	19:45:00	0	48.6396	113.402	5.39018e+06	323070	7387	2251.56	ML, AK	2	6	19	8	27	111	E	20		20	0	0	1	0	0	0	1	0	0	HM	1	0	0	99	0	0	0	1	50	10	1	0	0
218	182	Divide/White Calf	2008-07-22	2008	jul	22	51	21:32:00	0	48.6451	113.398	5.39078e+06	323363	7361	2243.63	ML, AK	2	6	30	13	43	120	E	20		20	0	1	0	0	0	0	1	0	0	0	0	0	0	50	0	1	0	0	68	20	0	1	0
219	183	Divide/White Calf	2008-07-02	2008	jul	2	31	11:15:00	1	48.6564	113.395	5.39203e+06	323600	7351	2240.58	ML, GJ	2	6	40	10	50	14	N	12		12	0	0	1	0							0	0	0	100	0	0	0	1	50	10	1	0	0
220	183	Divide/White Calf	2008-07-23	2008	jul	23	52	18:25:00	0	48.6602	113.395	5.39245e+06	323611	7124	2171.4	ML, AK	2	6	15	0	15	120	E	2.5		5	1	0	0	0	2	12	0	1	0	0	0	0	0	50	0	1	0	0	68	20	0	1	0
223	185	Logan's Pass	2009-07-07	2009	jul	7	36	15:36:00	0	48.7008	113.72	5.39776e+06	299895	6211	1893.11	GJ, SW, ZS	2	5	30	15	45	310	W	10		10	0	0	0	1	0					HM Scat	1	0	0	63	0	0	1	0	68	20	0	1	0
224	185	Logan's Pass	2009-07-07	2009	jul	7	36	16:44:00	0	48.7008	113.72	5.39776e+06	299895	6211	1893.11	GJ, SW, ZS	2	5	30	0	30	16	N	10		10	0	0	0	1	0						0	0	0	63	0	0	1	0	68	20	0	1	0
225	187	Red Eagle Mt	2008-08-08	2008	aug	8	68	07:56:00	0	48.681	113.509	5.39504e+06	315289	4681	1426.77	LMH,WM,GJ	2	5	33	37	70	9	N	5		5	0	1	0	0	0	0	1	0	0		0	0	0	80	0	0	0	1	50	10	1	0	0
226	188	Snyder Lake	2008-07-13	2008	jul	13	42	12:40:00	1	48.6295	113.81	5.39009e+06	292930	6143	1872.39	WM, LMH	2	5	20	35	55	90	E	45	15--39	26	0	1	0	0	4	40	0	0	1		0	0	0	1	1	0	0	0	85	29.4444	0	0	1
228	192	Sue Bench	2008-08-17	2008	aug	17	77	07:50:00	0	48.8675	113.845	5.41663e+06	291354	6626	2019.6	AK, SC	2	5	35	20	55	303	W	25	14--21	25	0	0	0	1	2	25	0	1	0	HM	1	0	0	5	1	0	0	0	68	20	0	1	0
229	193	Sue Bench	2008-08-16	2008	aug	16	76	10:09:00	0	48.8569	113.828	5.4154e+06	292552	7335	2235.71	SC, AK	2	5	30	16	46	222	S	10	9--37	10	0	1	0	0	0	0	1	0	0	HM	1	0	0	0	1	0	0	0	68	20	0	1	0
230	194	Sue Bench	2008-08-15	2008	aug	15	75	18:13:00	0	48.8571	113.825	5.41542e+06	292762	7134	2174.44	SC, AK	2	5	40	11	51	198	S	5	6--16	5	0	1	0	0	2	15	0	1	0	HM	1	0	0	0	1	0	0	0	85	29.4444	0	0	1
231	197	Mokowanis	2008-08-09	2008	aug	9	69	16:20:00	0	48.8742	113.85	5.41738e+06	291028	6024	1836.12	AK, AG	2	4	24	17	41	111	E	35	19--30	35	0	1	0	0	1	5	1	0	0	HM, GMGS	1	0	0	95	0	0	0	1	68	20	0	1	0
233	203	Divide/White Calf	2009-07-02	2009	jul	2	31	11:42:00	1	48.6591	113.419	5.39239e+06	321844	6466	1970.84	JS, SW	2	4	26	0	26	232	W	5	10--36	5	0	1	0	0	5		0	1	0		0	0	0	13	1	0	0	0	68	20	0	1	0
234	204	Curly Bear Mt	2008-06-25	2008	jun	25	24	16:33:00	0	48.6484	113.471	5.39132e+06	318023	6400	1950.72	LA, CD, GJ	2	2	55	0	55	230	W	5		5	0	0	1	0	2	5	1	0	0		0	0	0	50	0	1	0	0	50	10	1	0	0
235	205	Beaver Woman	2008-08-23	2008	aug	23	83	15:15:00	0	48.4847	113.594	5.37342e+06	308354	7061	2152.19	LMH.WM	2	6	35	15	50	55	E	35	19--34	35	0	0	0	1	3	75	0	0	1	CGS	1	0	0	25	1	0	0	0	68	20	0	1	0
237	207	Beaver Woman	2008-08-24	2008	aug	24	84	14:05:00	1	48.4684	113.593	5.37161e+06	308321	7029	2142.44	WM, LMH	2	6	63	17	80	15	N	17.5		20	0	0	0	1	3	100	0	0	1	chipmunk	1	0	0	50	0	1	0	0	68	20	0	1	0
238	207	Beaver Woman	2008-08-24	2008	aug	24	84	16:07:00	0	48.4674	113.584	5.37148e+06	308971	6646	2025.7	SC, AK	2	5	43	15	58	272	W	30		30	0	0	0	1	4	250	0	0	1	CGS, red squirrel	1	0	0	15	1	0	0	0	68	20	0	1	0
239	208	Beaver Woman	2008-08-23	2008	aug	23	83	16:42:00	0	48.453	113.552	5.3698e+06	311277	5333	1625.5	SC, AK	2	5	21	15	36	4	N	20		20	0	1	0	0	4	24	0	1	0	CGS	1	0	0	15	1	0	0	0	68	20	0	1	0
240	209	Beaver Woman	2008-08-24	2008	aug	24	84	12:30:00	1	48.4834	113.59	5.37327e+06	308646	6544	1994.61	SC, AK	2	5	25	13	38	137	S	15		15	0	1	0	0	9	260	0	0	1	CGS	1	0	0	2	1	0	0	0	68	20	0	1	0
241	210	Beaver Woman	2008-08-24	2008	aug	24	84	14:25:00	1	48.473	113.592	5.37212e+06	308427	6355	1937	SC, AK	2	5	35	10	45	55	E	15	7--25	15	0	0	0	1	3	160	0	0	1	bushtail woodrat	1	0	0	20	1	0	0	0	68	20	0	1	0
242	211	GTTS Road	2009-09-05	2009	sep	5	96	18:42:00	0	48.6942	113.817	5.39729e+06	292693	3555	1083.56	KL, AK	2	4	18	12	30	214	S	15	12--25	15	0	1	0	0	0		0	0	0		0	0	0	88	0	0	0	1	68	20	0	1	0
243	211	GTTS Road	2009-07-01	2009	jul	1	30	09:31:00	0	48.6941	113.817	5.39728e+06	292716	3459	1054.3	LMH, ME	2	4	35	15	50	196	S	30	12--25	30	0	1	0	0	1		0	0	1	woodrat scat	1	0	0	13	1	0	0	0	68	20	0	1	0
245	212	GTTS Road	2008-08-31	2008	aug	31	91	16:37:00	0	48.6551	113.84	5.39301e+06	290831	3289	1002.49	SC, AK	2	5	19	6	25	273	W	30		30	0	1	0	0	0	0	1	0	0	bushtail woodrat	1	0	0	100	0	0	0	1	50	10	1	0	0
246	213	GTTS Road	2009-09-05	2009	sep	5	96	16:40:00	0	48.6882	113.557	5.39596e+06	311800	4579	1395.68	KL, AK	2	4	25	9	34	126	E	25	8--48	25	0	0	1	0	1		0	1	0	chipmunk, woodrat	1	0	0	88	0	0	0	1	85	29.4444	0	0	1
249	214	Lunch Creek	2008-09-09	2008	sep	9	100	11:26:00	1	48.7026	113.703	5.39793e+06	301143	6696	2040.94	LMH	1	3	44	0	44	180	S	30	17--42	30	0	0	0	1	0	0	1	0	0	HM (at least 4), CGS, big horn (4+)	1	0	0	5	1	0	0	0	50	10	1	0	0
250	214	Lunch Creek	2009-07-01	2009	jul	1	30	12:05:00	1	48.7023	113.702	5.39788e+06	301225	6874	2095.2	LMH,ME	2	4	55	25	80	210	S	25	17--42	25	0	0	0	1	1		1	0	0	HM, 3 CGS	1	0	0	13	1	0	0	0	68	20	0	1	0
252	214	Lunch Creek	2009-08-20	2009	aug	20	80	16:50:00	0	48.7026	113.703	5.39793e+06	301143	6700	2042.16	LMH,ZS	2	6	30	15	45	150	S	20	17--42	20	0	0	0	1	1		1	0	0	HM, CGS, chipmunk	1	0	0	13	1	0	0	0	85	29.4444	0	0	1
253	215	Hidden Lake	2008-09-07	2008	sep	7	98	12:34:00	1	48.6876	113.751	5.39638e+06	297564	6363	1939.44	SC,AK, WM,LMH	2	6	14	14	28	248	W	30	12--67	30	0	0	1	0	2	60	0	0	1	hoary marmot, gcs, gmg, mt. goat & kid	1	0	0	60	0	0	1	0	50	10	1	0	0
254	216	Hidden Lake	2008-09-07	2008	sep	7	98	10:45:00	0	48.6788	113.758	5.39542e+06	297022	6510	1984.25	SC,AK, WM,LMH	2	6	15	15	30	0	N	20		20	0	0	1	0	5	20	0	1	0	hoary marmot	1	0	0	35	0	1	0	0	50	10	1	0	0
255	217	Eaglehead	2008-08-24	2008	aug	24	84	12:20:00	1	48.4732	113.605	5.37218e+06	307456	9120	2779.78	LMH, WM	2	6	10	0	10	0	N	0	25--45	37	0	1	0	0	8	150	0	0	1	cgs	1	0	0	40	0	1	0	0	50	10	1	0	0
256	218	Heaven's Peak	2008-09-08	2008	sep	8	99	11:50:00	1	48.7073	113.844	5.39882e+06	290752	6696	2040.94	LMH, AK, WM,SC	2	6	50	0	50	100	E	25	14--38	25	0	1	0	0	10	65	0	0	1		0	0	0	50	0	1	0	0	68	20	0	1	0
257	218	Heaven's Peak	2009-09-08	2009	sep	8	99	11:38:00	1	48.7085	113.845	5.39896e+06	290710	6784	2067.76	LMH, AK	2	6	56	15	71	105	E	25	23--29	25	0	0	0	1	0		1	0	0	HM, weasel scat	1	1	0	88	0	0	0	1	50	10	1	0	0
258	219	Beaver Woman	2008-08-23	2008	aug	23	83	13:23:00	1	48.484	113.584	5.37332e+06	309052	6105	1860.8	LMH, WM	2	6	13	9	22	100	E	35	6--30	35	0	1	0	0	3	30	0	1	0		0	0	0	20	1	0	0	0	85	29.4444	0	0	1
259	221	Camas	2008-09-16	2008	sep	16	107	17:45:00	0	48.7523	113.923	5.40404e+06	285130	6227	1897.99	WM, LMH	2	6	10	0	10	130	E	35		35	0	1	0	0	1	30	0	1	0		0	0	0	20	1	0	0	0	68	20	0	1	0
260	222	Camas	2008-09-17	2008	sep	17	108	12:09:00	1	48.7273	113.9	5.4012e+06	286726	7217	2199.74	WM, LMH	2	6	33	10	43	250	W	40	21--38	40	0	0	0	1	0	0	1	0	0		0	0	0	20	1	0	0	0	85	29.4444	0	0	1
261	222	Camas	2008-09-17	2008	sep	17	108	14:00:00	1	48.7273	113.9	5.4012e+06	286726	7217	2199.74	WM, LMH	2	6	43	11	54	250	W	40	21--38	40	0	0	0	1	0	0	1	0	0		0	0	0	20	1	0	0	0	85	29.4444	0	0	1
262	223	Camas	2008-09-17	2008	sep	17	108	15:00:00	0	48.7338	113.905	5.40193e+06	286367	7179	2188.16	WM, LMH	2	6	83	13	96	35	N	15	17--33	15	0	0	0	1	0	0	1	0	0		0	0	0	10	1	0	0	0	68	20	0	1	0
263	224	Highline	2008-09-12	2008	sep	12	103	10:20:00	0	48.7799	113.774	5.4067e+06	296188	6806	2074.47	WM, SC	2	6	35	20	55	55	E	40		40	0	1	0	0	2	2	1	0	0		0	0	0	30	0	1	0	0	50	10	1	0	0
264	225	Highline	2008-09-12	2008	sep	12	103	12:55:00	1	48.8053	113.775	5.40953e+06	296214	6517	1986.38	WM, SC	2	6	15	20	35	130	E	20		20	0	1	0	0	0	1	1	0	0	hoary marmot	1	0	0	60	0	0	1	0	50	10	1	0	0
265	226	50 Mt	2008-09-12	2008	sep	12	103	17:18:00	0	48.8573	113.859	5.41554e+06	290310	6896	2101.9	LMH, AK	2	5	46	14	60	219	S	20	11--30	20	0	0	0	1	2	30	0	1	0	hoary marmot, cgs, coyote and weasel	1	1	0	90	0	0	0	1	50	10	1	0	0
266	228	Grinnell	2008-09-26	2008	sep	26	117	14:17:00	1	48.7611	113.717	5.40446e+06	300302	5794	1766.01	AK,LMH	2	5	31	18	49	25	N	25	21--27	25	0	0	0	1	1	10	1	0	0		0	0	0	10	1	0	0	0	50	10	1	0	0
267	229	Sperry Chalet	2009-07-09	2009	jul	9	38	17:18:00	0	48.6037	113.784	5.38714e+06	294736	6648	2026.31	AD, AS, SW, ZS	2	4	60	12	72	270	W	15		15	0	0	0	1	4		0	0	1	4 HM	1	0	0	88	0	0	0	1	50	10	1	0	0
268	230	Sperry Chalet	2008-09-17	2008	sep	17	108	15:21:00	0	48.6098	113.783	5.38782e+06	294896	6412	1954.38	AK,SC	2	5	52	24	76	247	W	20	12--34	20	0	0	0	1	3	70	0	0	1	hoary marmot, gmgs, wood rat, falcon	1	1	0	0	1	0	0	0	68	20	0	1	0
269	231	Sperry Chalet	2009-07-10	2009	jul	10	39	16:05:00	0	48.5968	113.784	5.38638e+06	294723	7462	2274.42	AD, ZS	2	3	30	15	45	0	N	30		30	0	1	0	0	10		0	0	1	HM, Mnt. Goat	1	0	0	63	0	0	1	0	50	10	1	0	0
270	231	Sperry Chalet	2009-07-10	2009	jul	10	39	11:10:00	1	48.6001	113.781	5.38674e+06	294985	6937	2114.4	AD, ZS	2	3	30	13	43	196	S	2	13--36	21	0	0	1	0	2		0	1	0	HM, GMGS	1	0	0	88	0	0	0	1	50	10	1	0	0
271	231	Sperry Chalet	2009-07-11	2009	jul	11	40	10:45:00	0	48.5986	113.783	5386576	294842	6605	2013.2	AD,ZS	2	3	30	10	40	308	W	15		15	0	1	0	0	0		1	0	0		0	0	0	13	1	0	0	0	68	20	0	1	0
272	231	Sperry Chalet	2009-07-11	2009	jul	11	40	11:40:00	1	48.5978	113.786	5386496	294618	6590	2008.63	AD,ZS	2	3	30	0	30	308	W	15		15	0	0	1	0	4		0	0	1	HM	1	0	0	13	1	0	0	0	68	20	0	1	0
273	231	Sperry Chalet	2009-07-11	2009	jul	11	40	16:09:00	0	48.5979	113.789	5386523	294373	6388	1947.06	AD,ZS	2	3	30	12	42	320	N	10		10	0	0	0	1	3		0	0	1	HM	1	0	0	38	0	1	0	0	85	29.4444	0	0	1
275	231	Sperry Chalet	2009-07-11	2009	jul	11	40	12:36:00	1	48.5976	113.784	5386469	294762	7228	2203.09	AD,ZS	2	3	30	0	30	308	W	35		35	0	0	0	1	7		0	0	1		0	0	0	13	1	0	0	0	68	20	0	1	0
276	232	Sperry Chalet	2008-09-17	2008	sep	17	108	12:55:00	1	48.6118	113.786	5.38806e+06	294664	6595	2010.16	AK,SC	2	5	34	16	50	109	E	10	9--24	10	0	0	0	1	9	300	0	0	1	hoary marmot	1	0	0	5	1	0	0	0	85	29.4444	0	0	1
277	233	Sperry Chalet	2009-06-11	2009	jun	11	10	13:30:00	1	48.607	113.793	5.38753e+06	294157	6233	1899.82	LMH,ZS,GJ,SW,JS	2	4	74	38	112	117	E	30	19--52	30	0	1	0	0	2		0	0	1	short-tailed weasel, woodrat scat	1	1	0	38	0	1	0	0	50	10	1	0	0
279	234	Sperry Chalet	2008-09-17	2008	sep	17	108	13:58:00	1	48.6121	113.784	5.38808e+06	294816	6407	1952.85	AK,SC	2	5	32	10	42	200	S	15	9--48	15	0	0	0	1	5	200	0	0	1	HM	1	0	0	2	1	0	0	0	85	29.4444	0	0	1
280	235	Sperry Chalet	2008-09-17	2008	sep	17	108	11:44:00	1	48.6108	113.787	5.38795e+06	294545	6420	1956.82	AK, SC	2	5	26	17	43	133	E	15	11--41	15	0	1	0	0	8	300	0	0	1	HM, GMGS	1	0	0	4	1	0	0	0	68	20	0	1	0
281	236	50 Mt	2008-09-12	2008	sep	12	103	15:58:00	0	48.8542	113.854	5.41518e+06	290664	7001	2133.9	LMH, AK	2	6	49	15	64	217	S	20	10--23	20	0	0	1	0	2	50	0	0	1	HM (numerous 6-8), CGS, short-tailed weasel and weasel scat possibly w/ pika fur	1	1	0	90	0	0	0	1	68	20	0	1	0
282	237	50 Mt	2008-09-12	2008	sep	12	103	14:50:00	1	48.8485	113.842	5.41451e+06	291481	7222	2201.27	LMH, AK	2	6	42	13	55	246	W	30		30	0	0	0	1	1	80	0	0	1	HM (2-collected marmot scat in OH), GMGS (3)	1	0	0	75	0	0	1	0	68	20	0	1	0
284	238	50 Mt	2009-08-06	2009	aug	6	66	11:58:00	1	48.8471	113.841	5.41434e+06	291612	7212	2198.22	MS, ZS	2	6	90	0	90	188	S	20	11--32	20	0	0	0	1	4		0	0	1	chipmunk	1	0	0	88	0	0	0	1	68	20	0	1	0
285	239	50 Mt	2008-09-12	2008	sep	12	103	10:27:00	0	48.8561	113.851	5.41538e+06	290917	7679	2340.56	LMH, AK	2	6	30	8	38	214	S	45	14--40	45	0	0	0	1	5	100	0	0	1	CGS, chipmunk (4), golden eagle	1	1	0	25	1	0	0	0	50	10	1	0	0
287	241	Gable Mt	2009-06-26	2009	jun	26	25	11:40:00	1	48.8966	113.655	5.41936e+06	305394	6840	2084.83	ZS,LMH	2	5	64	26	90				6--29	21	0	0	0	1	0	0	1	0	0		0	0	0	63	0	0	1	0	85	29.4444	0	0	1
288	242	Slide Lake	2009-06-24	2009	jun	24	23	16:28:00	0	48.9056	113.613	5.42025e+06	308557	6016	1833.68	MS, ZS	2	4	30	13	43	338	N	0	3--5	0	0	1	0	0	2		0	1	0	Col. Gr. Squirrel	1	0	0	13	1	0	0	0	68	20	0	1	0
290	244	Dutch Lake Trail	2009-07-02	2009	jul	2	31	10:30:00	0	48.6992	113.945	5.3982e+06	283279	4583	1396.9	MS, ZS	2	4	30	11	41	128	E	20	25--49	20	0	1	0	0	0						0	0	0	13	1	0	0	0	68	20	0	1	0
291	245	Dutch Lake	2009-07-01	2009	jul	1	30	15:38:00	0	48.731	113.93	5.40169e+06	284553	6839	2084.53	MS, ZS	2	4	30	10	40	120	E	5		5	0	0	1	0	1		0	1	0		0	0	0	13	1	0	0	0	85	29.4444	0	0	1
292	245	Dutch Lake	2009-07-01	2009	jul	1	30	16:25:00	0	48.731	113.93	5.40169e+06	284553	6839	2084.53	MS, ZS	2	4	30	0	30	120	E	10		10	0	0	1	0	1		0	1	0		0	0	0	13	1	0	0	0	68	20	0	1	0
293	247	Snyder Lake	2009-06-20	2009	jun	20	19	09:48:00	0	48.6286	113.807	5.38998e+06	293194	5600	1706.88	GJ, JS	2	4	30	32	62	134	E	30	24--33	30	0	1	0	0	6		0	0	1	0	0	0	0	88	0	0	0	1	68	20	0	1	0
294	247	Snyder Lake	2009-06-20	2009	jun	20	19	12:26:00	1	48.6297	113.805	5.39009e+06	293324	5700	1737.36	GJ, JS	2	4	31	20	51	144	S	25	24--33	25	0	0	1	0	8		0	0	1		0	0	0	88	0	0	0	1	68	20	0	1	0
295	249	Snyder Lake	2009-06-20	2009	jun	20	19	15:40:00	0	48.6341	113.801	5.39057e+06	293641	6181	1883.97	GJ, JS	2	4	30	12	42	154	S	30	27--34	30	0	0	0	1	7		0	0	1	0	0	0	0	63	0	0	1	0	68	20	0	1	0
296	250	Cut Bank	2009-06-30	2009	jun	30	29	19:40:00	0	48.6009	113.425	5.38593e+06	321209	5866	1787.96	JS, SW	2	4	30	17	47	160	S	15	8--26	15	0	0	1	0	2		0	0	1		0	0	0	13	1	0	0	0	68	20	0	1	0
297	251	Medicine Owl Lake	2009-07-07	2009	jul	7	36	15:10:00	0	48.6034	113.477	5.38633e+06	317391	6930	2112.26	JS, MS, ME	2	4	30	21	51	311	W	10	15--30	10	1	0	0	0	0		1	0	0		0	0	0	63	0	0	1	0	68	20	0	1	0
298	254	Sperry Chalet	2009-07-10	2009	jul	10	39	14:06:00	1	48.602	113.772	5.38692e+06	295631	7166	2184.2	AD,ZS	2	3	30	12	42	220	S	30		30	0	0	1	0	3		0	0	1	Mnt. Goat	1	0	0	88	0	0	0	1	50	10	1	0	0
299	255	Sperry Chalet	2009-07-10	2009	jul	10	39	12:40:00	1	48.6007	113.777	5.38679e+06	295241	6962	2122.02	AD,ZS	2	3	30	15	45	190	S	5	2--13	5	0	0	0	1	3		0	0	1	HM, chipmunk	1	0	0	63	0	0	1	0	50	10	1	0	0
300	258	Sperry Chalet	2009-07-11	2009	jul	11	40	15:02:00	0	48.5994	113.791	5386693	294240	6545	1994.92	AD,ZS	2	3	30	12	42	24	N	20		20	0	1	0	0	5		0	0	1		0	0	0	38	0	1	0	0	68	20	0	1	0
301	259	Anaconda Mt	2009-07-11	2009	jul	11	40	12:05:00	1	48.77	113.995	5.40622e+06	279917	5682	1731.87	GJ, LMH	2	6	30	12	42	165	S	15		15	0	0	1	0	0		0	0	0		0	0	0	13	1	0	0	0	68	20	0	1	0
302	260	Hawk's Bill	2009-07-24	2009	jul	24	53	16:00:00	0	48.9421	114.029	5425451	278241	5900	1798.32	GJ, LMH	2	6	32	15	47	310	W	40		40	0	0	1	0	0		0	0	0	CGS	1	0	0	88	0	0	0	1	68	20	0	1	0
303	262	Medicine Owl Lake	2009-07-07	2009	jul	7	36	17:25:00	0	48.613	113.491	5.38743e+06	316432	6624	2019	JS, MS, ME	2	4	30	0	30	346	N	10	3--31	10	0	1	0	0	0		0	0	0	weasel	0	1	0	38	0	1	0	0	50	10	1	0	0
304	263	50 Mt	2009-08-06	2009	aug	6	66	17:25:00	0	48.8514	113.858	5.41488e+06	290313	6800	2072.64	MS, ZS	2	6	30	0	30	318	N	10	8--35	10	0	0	1	0	2		0	1	0	hoary marmot	1	0	0	88	0	0	0	1	50	10	1	0	0
305	265	Highline	2009-08-04	2009	aug	4	64	14:18:00	1	48.7486	113.745	5.40314e+06	298192	6562	2000.1	MS, ZS	2	6	30	12	42	300	W	30		30	0	0	0	1	1		1	0	0		0	0	0	88	0	0	0	1	68	20	0	1	0
306	266	Highline	2009-08-05	2009	aug	5	65	10:36:00	0	48.78	113.774	5.40672e+06	296223	6874	2095.2	MS, ZS	2	6	30	15	45	244	W	30		30	0	0	0	1	0		1	0	0		0	0	0	13	1	0	0	0	68	20	0	1	0
307	268	Stoney Indian Pass	2009-08-08	2009	aug	8	68	17:28:00	0	48.8784	113.851	5.41785e+06	291003	6765	2061.97	MS, ZS	2	6	30	16	46	185	S	15		15	0	1	0	0	6		0	1	0		0	0	0	38	0	1	0	0	68	20	0	1	0
308	269	Firebrand Pass CS	2009-08-01	2009	aug	1	61	15:11:00	0	48.4009	113.331	5.36348e+06	327471	6061	1847.39	MS,JP	2	4	30	15	45	68	E	15		15	0	1	0	0	1		1	0	0	least chipmunk	1	0	0	13	1	0	0	0	85	29.4444	0	0	1
309	270	Firebrand Pass	2009-08-01	2009	aug	1	61	16:37:00	0	48.4013	113.331	5.36353e+06	327468	6038	1840.38	MS,JP	2	4	30	14	44	153	S	15		15	0	1	0	0	1		1	0	0		0	0	0	13	1	0	0	0	85	29.4444	0	0	1
310	271	Singleshot Mt	2009-08-12	2009	aug	12	72	12:35:00	1	48.7322	113.496	5.40069e+06	316477	5852	1783.69	JP, KL	2	3	30	20	50	124	E	15	24--36	26	0	1	0	0	0		1	0	0		0	0	0	88	0	0	0	1	50	10	1	0	0
311	271	Singleshot Mt	2009-08-12	2009	aug	12	72	14:15:00	1	48.7322	113.5	5.4007e+06	316148	6200	1889.76	JP, KL	2	3	25	15	40	126	E	10	24--36	26	0	0	0	1	2		1	0	0		0	0	0	88	0	0	0	1	50	10	1	0	0
312	272	Singleshot Mt	2009-08-12	2009	aug	12	72	14:54:00	1	48.7321	113.501	5.40069e+06	316131	6299	1919.94	JP, KL	2	3	30	15	45	120	E	20	24--36	20	0	0	0	1	1		1	0	0		0	0	0	63	0	0	1	0	50	10	1	0	0
313	274	Gunsight Pass CS	2009-08-13	2009	aug	13	73	17:30:00	0	48.6086	113.738	5.38757e+06	298156	6790	2069.59	JP, KL	2	3	34	15	49	130	E	30		30	0	0	0	1	0		1	0	0		0	0	0	88	0	0	0	1	50	10	1	0	0
314	275	Ellen Wilson Lake	2009-08-14	2009	aug	14	74	08:47:00	0	48.6084	113.755	5.38759e+06	296934	6299	1919.94	JP, KL	2	3	33	15	48	140	S	25	21--56	48	0	1	0	0	3		1	0	0	HM, CGS, short tailed weasle	1	1	0	38	0	1	0	0	50	10	1	0	0
315	276	Isabell Lake	2009-08-05	2009	aug	5	65	11:36:00	1	48.4196	113.507	5.36597e+06	314535	5821	1774.24	SW,JP,RI	2	4	30	15	45	322	N	20	3--32	20	0	0	1	0	1		1	0	0		0	0	0	38	0	1	0	0	68	20	0	1	0
316	276	Isabell Lake	2009-08-05	2009	aug	5	65	12:26:00	1	48.4194	113.508	5.36595e+06	314416	6038	1840.38	SW,JP,RI	2	4	30	15	45	340	N	15	3--32	15	0	0	0	1	2		0	1	0		0	0	0	63	0	0	1	0	68	20	0	1	0
317	278	No Name Lake	2009-08-14	2009	aug	14	74	17:12:00	0	48.4794	113.453	5.37249e+06	318709	6005	1830.32	SY,LMH	2	4	49	29	78	90	E	15	5--20	15	0	0	0	1	0		0	0	0	3 CGS	1	0	0	88	0	0	0	1	50	10	1	0	0
318	278	No Name Lake	2009-08-15	2009	aug	15	75	17:34:00	0	48.4794	113.452	5.37249e+06	318834	5990	1825.75	SY,LMH	2	4	90	0	90	90	E	15	5--20	15	0	0	0	1	0		0	0	0	CGS	1	0	0	88	0	0	0	1	50	10	1	0	0
319	278	No Name Lake	2009-08-15	2009	aug	15	75	19:21:00	0	48.4779	113.451	5.37232e+06	318880	5984	1823.92	SY,LMH	2	4	43	0	43	90	E	15	5--20	15	0	0	0	1	0		0	0	0		0	0	0	88	0	0	0	1	50	10	1	0	0
320	279	Haystack Butte	2009-08-17	2009	aug	17	77	13:30:00	1	48.7341	113.732	5401470	299075	7000	2133.6	SY,LMH	2	4	90	17	107	300	W	30		30	0	0	0	1	1		1	0	0	4 Hoary Marmots, 2CGS	1	0	0	88	0	0	0	1	50	10	1	0	0
321	282	Old Man Lake	2009-08-19	2009	aug	19	79	11:36:00	1	48.5091	113.373	5.3756e+06	324728	5473	1668.17	KL, SR	2	2	25	15	40	336	N	15	3--15	15	0	1	0	0	4		1	0	0		0	0	0	13	1	0	0	0	85	29.4444	0	0	1
322	283	Old Man Lake	2009-08-19	2009	aug	19	79	16:52:00	0	48.5118	113.382	5.37593e+06	324069	5460	1664.21	KL, SR	2	2	33	13	46	28	N	10	5--16	10	0	1	0	0	2		1	0	0	Mnt, Goat	1	0	0	13	1	0	0	0	85	29.4444	0	0	1
323	284	Highline Trail	2009-08-26	2009	aug	26	86	11:15:00	1	48.734	113.722	5.40146e+06	299891	6752	2058.01	KL	1	2	30	20	50	220	S	10	12--21	10	1	0	0	0	2		1	0	0	Big Horn Sheep, HM, CGS	1	0	0	13	1	0	0	0	85	29.4444	0	0	1
324	285	Peril Mt	2009-08-26	2009	aug	26	86	11:50:00	1	48.4536	113.592	5.36997e+06	308376	8437	2571.6	ZS,LMH	2	6	17	10	27	180	S	5		5	0	1	0	0	2		0	0	1		0	0	0	88	0	0	0	1	50	10	1	0	0
325	286	Peril Mt	2009-08-24	2009	aug	24	84	14:40:00	1	48.4601	113.601	5.3707e+06	307745	6613	2015.64	ZS,LMH	2	6	32	13	45	0	N	15	12--24	15	0	0	0	1	5		0	0	1		0	0	0	13	1	0	0	0	68	20	0	1	0
326	286	Peril Mt	2009-08-24	2009	aug	24	84	15:37:00	0	48.4609	113.598	5.37079e+06	307918	6629	2020.52	ZS,LMH	2	6	30	0	30	0	N	15	12--24	15	0	0	0	1	5		0	0	1		0	0	0	13	1	0	0	0	68	20	0	1	0
327	287	Peril Mt	2009-08-24	2009	aug	24	84	16:21:00	0	48.4544	113.595	5370996	307448	6676	2034.84	ZS,LMH	2	6	39	0	39	180	S	15		15	0	0	0	1	3		0	0	1		0	0	0	13	1	0	0	0	68	20	0	1	0
328	287	Peril Mt	2009-08-24	2009	aug	24	84	17:05:00	0	48.4629	113.601	5.37102e+06	307717	6742	2054.96	ZS,LMH	2	6	23	0	23	180	S	15	11--21	15	0	0	0	1	3		0	0	1	CGS	1	0	0	13	1	0	0	0	68	20	0	1	0
329	288	Peril Mt	2009-08-25	2009	aug	25	85	11:12:00	1	48.4571	113.609	5.37039e+06	307138	6870	2093.98	ZS,LMH	2	6	30	11	41	20	N	40	16--32	32	0	0	0	1	7		0	0	1	Chipmunk	1	0	0	13	1	0	0	0	68	20	0	1	0
330	288	Peril Mt	2009-08-25	2009	aug	25	85	11:54:00	1	48.4569	113.607	5.37037e+06	307259	6786	2068.37	ZS,LMH	2	6	60	0	60	25	N	10	16--32	16	0	0	0	1	7		0	0	1		0	0	0	13	1	0	0	0	68	20	0	1	0
331	288	Peril Mt	2009-08-25	2009	aug	25	85	13:00:00	1	48.4556	113.605	5.37021e+06	307436	6777	2065.63	ZS,LMH	2	6	42	0	42	20	N	20	16--32	20	0	0	0	1	7		0	0	1	CGS	1	0	0	13	1	0	0	0	68	20	0	1	0
332	288	Peril Mt	2009-08-25	2009	aug	25	85	14:20:00	1	48.4512	113.599	5.36971e+06	307859	7350	2240.28	ZS,LMH	2	6	30	10	40	340	N	30	16--32	30	0	0	0	1	2		0	0	1	HM	1	0	0	13	1	0	0	0	68	20	0	1	0
333	288	Peril Mt	2009-08-25	2009	aug	25	85	15:23:00	0	48.4507	113.598	5.36965e+06	307916	7367	2245.46	ZS,LMH	2	6	35	0	35	300	W	35	16--32	35	0	0	0	1	2		0	0	1	HM	1	0	0	13	1	0	0	0	68	20	0	1	0
334	288	Peril Mt	2009-08-25	2009	aug	25	85	16:16:00	0	48.4539	113.598	5.37002e+06	307914	7100	2164.08	ZS,LMH	2	6	40	0	40	240	W	35	16--32	35	0	0	0	1	2		0	0	1		0	0	0	13	1	0	0	0	68	20	0	1	0
335	289	Peril Mt	2009-08-26	2009	aug	26	86	16:31:00	0	48.447	113.585	5.36921e+06	308862	6540	1993.39	ZS,LMH	2	6	60	10	70	70	E	25		25	0	0	0	1	1		0	1	0		0	0	0	38	0	1	0	0	68	20	0	1	0
336	289	Peril Mt	2009-08-26	2009	aug	26	86	17:56:00	0	48.4472	113.583	5.36922e+06	309015	6521	1987.6	ZS,LMH	2	6	52	0	52	70	E	20		20	0	0	0	1	1		0	1	0		0	0	0	38	0	1	0	0	68	20	0	1	0
337	290	Train Tracks	2009-09-03	2009	sep	3	94	10:45:00	0	48.4993	113.918	5.37591e+06	284444	3267	995.782	AK	1	3	30	30	60	80	E	15		15	0	1	0	0	2		0	1	0	chipmunk, red squirrel	1	0	0	13	1	0	0	0	68	20	0	1	0
338	291	Train Tracks	2009-09-03	2009	sep	3	94	12:33:00	1	48.4985	113.923	5.37584e+06	284066	3271	997.001	AK	1	3	27	25	52	314	W	20		20	0	0	1	0	1		1	0	0	red squirrel	1	0	0	38	0	1	0	0	85	29.4444	0	0	1
339	292	Train Tracks	2009-09-03	2009	sep	3	94	16:10:00	0	48.4942	113.894	5.37528e+06	286223	3385	1031.75	AK	1	3	30	20	50	310	W	35		35	0	0	0	1	1		0	1	0	woodrat, red squirrel	1	0	0	88	0	0	0	1	68	20	0	1	0
340	293	Ole Lake	2009-09-10	2009	sep	10	101	14:24:00	1	48.397	113.392	5.36319e+06	322976	6365	1940.05	AK,LMH	2	6	38	20	58	358	N	20	8--38	20	0	0	1	0	0		1	0	0	chipmunk, cgs	1	0	0	63	0	0	1	0	68	20	0	1	0
341	294	Ole Lake	2009-09-10	2009	sep	10	101	17:05:00	0	48.3938	113.377	5.3628e+06	324052	5425	1653.54	AK,LMH	2	6	48	14	62	115	E	10		10	0	0	0	1	1		1	0	0	red squirrel	1	0	0	38	0	1	0	0	68	20	0	1	0
342	295	Upper Dutch Lake	2009-09-15	2009	sep	15	106	10:10:00	0	48.7337	113.949	5.40205e+06	283131	6902	2103.73	LMH,ZS	2	6	45	10	55	120	E	5	16--30	18	0	0	0	1	3		0	0	1	chipmunk	1	0	0	13	1	0	0	0	68	20	0	1	0
343	295	Upper Dutch Lake	2009-09-15	2009	sep	15	106	11:15:00	1	48.7327	113.951	5.40195e+06	282996	6987	2129.64	LMH, ZS	2	6	26	0	26	120	E	5	16--30	18	0	0	0	1	3		0	0	1	hm	1	0	0	13	1	0	0	0	68	20	0	1	0
344	295	Upper Dutch Lake	2009-09-15	2009	sep	15	106	12:30:00	1	48.7237	113.952	5.40095e+06	282931	7050	2148.84	LMH, ZS	2	6	64	0	64	65	E	20	12--21	20	0	0	0	1	3		0	0	1	hm	1	0	0	13	1	0	0	0	68	20	0	1	0
345	295	Upper Dutch Lake	2009-09-15	2009	sep	15	106	13:58:00	1	48.7246	113.951	5.40104e+06	283000	6948	2117.75	LMH, ZS	2	6	27	0	27	40	N	30	12--21	17	0	0	0	1	3		0	0	1		0	0	0	13	1	0	0	0	68	20	0	1	0
346	296	Anaconda Creek	2009-09-17	2009	sep	17	108	10:20:00	0	48.7428	113.968	5.40312e+06	281783	5202	1585.57	LMH, ZS	2	6	56	18	74	110	E	30	36--44	38	0	0	0	1	3		0	0	1	chipmunk, gmgs, s. tail weasel x2	1	1	0	63	0	0	1	0	68	20	0	1	0
347	297	Anaconda Creek	2009-09-17	2009	sep	17	108	13:00:00	1	48.7436	113.984	5.40325e+06	280606	7000	2133.6	LMH, ZS	2	6	50	10	60	180	S	20	8--20	20	0	0	0	1	3		0	0	1	hm scat, weasel scat	1	1	0	63	0	0	1	0	68	20	0	1	0
348	298	Anaconda Creek	2009-09-17	2009	sep	17	108	15:32:00	0	48.7502	113.99	5.404e+06	280234	7610	2319.53	LMH, ZS	2	6	13	8	21	124	E	15		15	0	0	1	0	0		1	0	0		0	0	0	88	0	0	0	1	68	20	0	1	0
349	299	Anaconda Creek	2009-09-17	2009	sep	17	108	16:50:00	0	48.7462	113.978	5.40353e+06	281065	6375	1943.1	LMH, ZS	2	6	40	12	52	72	E	30		30	0	0	0	1	6		0	0	1		0	0	0	63	0	0	1	0	68	20	0	1	0
350	301	Sperry Chalet	2009-07-11	2009	jul	11	40	11:45:00	1	48.6104	113.78	5.38788e+06	295113	6806	2074.47	AS, SW	2	3	40	7	47	267	W	30	21--35	30					7		0	0	1	MtGoat	1	0	0	13	1	0	0	0	68	20	0	1	0
351	302	Sperry Chalet	2009-07-11	2009	jul	11	40	17:15:00	0	48.627	113.788	5.38974e+06	294583	6500	1981.2	AS, SW	2	3	15	15	30	280	W	30		30	0	1	0	0	4		0	0	1	hoary marmot	1	0	0	13	1	0	0	0	85	29.4444	0	0	1
352	303	Sperry Chalet	2009-07-10	2009	jul	10	39	15:00:00	0	48.6156	113.778	5.38845e+06	295230	7574	2308.56	AS, SW	2	3	30	10	40	250	W	12		12	0	0	0	1	2		0	1	0	cgs	1	0	0	63	0	0	1	0	68	20	0	1	0
353	303	Sperry Chalet	2009-07-10	2009	jul	10	39	17:15:00	0	48.6166	113.785	5.38858e+06	294764	7349	2239.98	AS, SW	2	3	20	0	20	170	S	25	12--50	32					14		0	0	1		0	0	0	63	0	0	1	0	68	20	0	1	0
354	304	Otokomi Lake	2009-08-01	2009	aug	1	61	15:15:00	0	48.7137	113.601	5.3989e+06	308708	6656	2028.75	AS, AD	2	2	40	15	55	330	N	20		20					1		1	0	0	HM, cgs	1	0	0	38	0	1	0	0	85	29.4444	0	0	1
355	304	Otokomi Lake	2009-08-01	2009	aug	1	61	16:55:00	0	48.7144	113.603	5.39898e+06	308512	6615	2016.25	AS, AD	2	2	30	15	45	15	N	10		10					1		0	1	0	cgs	1	0	0	38	0	1	0	0	68	20	0	1	0
356	307	Divide/White Calf	2009-07-01	2009	jul	1	30	17:08:00	0	48.652	113.417	5.39159e+06	321971	6426	1958.64	JS, SW	2	4	30	11	41	356	N	17		17	0	0	0	1	3		0	1	0		0	0	0	13	1	0	0	0	85	29.4444	0	0	1
357	308	Park Creek	2009-08-07	2009	aug	7	67	08:51:00	0	48.368	113.491	5.36021e+06	315543	4400	1341.12	SW, JP, RI	2	4	30	0	30	290	W	5		5	0	1	0	0	0		0	0	0	gmgs	1	0	0	63	0	0	1	0	68	20	0	1	0
358	309	Sperry Chalet	2009-07-10	2009	jul	10	39	17:33:00	0	48.6145	113.787	5.38836e+06	294624	7032	2143.35	AS, SW	2	2	30	13	45	130	E	13		13	0	0	0	1	5		0	0	1	HM	1	0	0	63	0	0	1	0	68	20	0	1	0
359	310	Sperry Chalet	2009-07-10	2009	jul	10	39	13:49:00	1	48.6186	113.775	5.38877e+06	295483	7759	2364.94	AS, SW	2	2	33	13	46	260	W	3		5	0	0	0	1	2		0	1	0	HM	1	0	0	88	0	0	0	1	50	10	1	0	0
360	311	Sperry Chalet	2009-07-10	2009	jul	10	39	16:39:00	0	48.6154	113.782	5.38844e+06	294951	7438	2267.1	AS, SW	2	2	24	17	41	240	W	15		15	0	0	0	1	0		1	0	0		0	0	0	63	0	0	1	0	68	20	0	1	0
EAB1	EAB site	Divide mt		2011						48.6668	113.401			8248	2513.99	EAB, S Weber
EAB2	EAB site	Divide mt		2011						48.6685	113.4			8074	2460.96	EAB, S Weber
EAB3	EAB site	Divide mt		2011						48.6605	113.395			7093	2161.95	EAB, S Weber
EAB4	EAB site	White Calf mt		2011						48.6456	113.409			8638	2632.86	EAB, S Weber
EAB5	EAB site	White Calf mt		2011						48.6506	113.398			7602	2317.09	EAB, S Weber
EAB6	EAB site	mt James		2011						48.5783	113.505			7966	2428.04	EAB, S Weber
EAB7	EAB site	mt James		2011						48.5791	113.503			8192	2496.92	EAB, S Weber
EAB8	EAB site	mt James		2011						48.5795	113.499			8386	2556.05	EAB
EAB9	EAB site	mt James		2011						48.58	113.496			8491	2588.06	EAB
EAB10	EAB site	ridge west of Brave Dog mt		2011										8025	2446.02	EAB
[truncated: 51 more columns]

## Sheet: ResurveysRemoved
SID	site	area	date	year	month	day	daysFromJun1	time	midday	lat	lon	UTMY	UTMX	elevationFT	elevationM	crew	observers	totalexperience	searchtime	vegsurveytime	totaltime	aspectnumber	adjAspect	aspect	fieldGradient	GISgradientrange	GISpointgradient	talusDltfiftycm	talusDltonem	talusDltonepfm	talusDgtonepfm	visibleDistantPatches	VisibleDistantHomeRanges	vhr010	vhr1030	vhrgt30	otherMammalsSeen	Rodents	predators	smokeySkies	SkiesCloudPercent	clouds0to25percent	clouds25to50percent	clouds50to75percent	clouds75to100percent	estimatedTempF	estimatedTempC	templt60F	temp60to75F
1	10	Boulder Pass	2007-07-09	2007	jul	9	38	12:26:00	1	48.9509	114.103	5.42664e+06	272857	7000	2133.6	SS,JG	2	3	21	19	40	79	101	E	30		30	1	0	0	0							0	0		75	0	0	1	0	68	20	0	1
2	11	Boulder Pass	2009-09-01	2009	sep	1	92	16:49:00	0	48.972	114.101	5.42898e+06	273077	7064	2153.11	ZS, KL	2	5	30	15	45	98	82	S	15		15	0	0	1	0	3		0	1	0	HM	1	0	0	88	0	0	0	1	68	20	0	1
4	12	Boulder Pass	2009-09-02	2009	sep	2	93	15:30:00	0	48.9648	114.105	5.42819e+06	272765	7241	2207.06	ZS, KL	2	5	30	12	42	290	110	W	5	3--60	5	1	0	0	0	0					HM	1	0	0	63	0	0	1	0	68	20	0	1
6	13	Boulder Pass	2007-07-09	2007	jul	9	38	18:37:00	0	48.9649	114.104	5.4282e+06	272793	7252	2210.41	SS,JG	2	3	30	12	42	211	31	S	20	3--60	20	1	0	0	0						2 marmots, 2 CGS	1	0		10	1	0	0	0	68	20	0	1
7	14	Boulder Pass	2007-07-10	2007	jul	10	39	16:45:00	0	48.9656	114.081	5.42821e+06	274475	7833	2387.5	SS,JG	2	3	30	9	39	202	22	S	19		19										2 chipmunks	1	0		50	0	1	0	0	68	20	0	1
8	16	Boulder Pass	2009-09-01	2009	sep	1	92	18:03:00	0	48.9736	114.097	5.42914e+06	273369	6964	2122.63	ZS, KL	2	5	30	10	40	96	84	E	5	3--10	5	0	0	0	1	3		0	1	0	HM	1	0	0	63	0	0	1	0	68	20	0	1
9	15	Boulder Pass	2009-09-02	2009	sep	2	93	13:45:00	1	48.9642	114.086	5.42806e+06	274106	7718	2352.45	ZS, KL	2	5	33	12	45	143	37	S	5	7--35	5	0	1	0	0	0					Chipmunk	1	0	0	13	1	0	0	0	85	29.4444	0	0
10	18	Otokomi Lake	2008-06-16	2008	jun	16	15	13:30:00	1	48.7229	113.575	5.39985e+06	310632	6302	1920.85	LMH, JB	2	5	30	35	65	190	10	S	35		35	1	0	0	0	3	30	0	1	0	0	0	0	0	5	1	0	0	0	68	20	0	1
11	19	Goat Mt	2008-06-14	2008	jun	14	13	12:52:00	1	48.6859	113.576	5.39574e+06	310415	5284	1610.56	Everyone	4	6	13	36	49	180	0	S	30	20-40	30	0	0	1	0	0	0	1	0	0	0	0	0	0	15	1	0	0	0	68	20	0	1
12	20	Firebrand Pass	2007-06-13	2007	jun	13	12	16:31:36	0	48.4042	113.332	5.36385e+06	327432	6155	1876.04	LMH	1	2	25	55	80	57	123	E	45		45	1	0	0	0	2						0	0		90	0	0	0	1	50	10	1	0
13	21	Firebrand Pass	2007-06-13	2007	jun	13	12	18:34:21	0	48.4054	113.328	5.36398e+06	327681	6014	1833.07	LMH	1	2	27	59	86	65	115	E	30		30	0	0	1	0	2						0	0		65	0	0	1	0	50	10	1	0
14	23	Firebrand Pass	2007-06-13	2007	jun	13	12	21:05:19	0	48.4013	113.331	5.36353e+06	327468	6095	1857.76	LMH	1	2	27	61	88	74	106	E	30		30	0	0	0	1	2						0	0		60	0	0	1	0	50	10	1	0
15	31	Calf Robe	2008-07-14	2008	jul	14	43	17:30:00	0	48.375	113.339	5.36062e+06	326813	6944	2116.53	GJ, HL	2	3	37	10	47	290	110	W	10	2--30	10	0	1	0	0	3	7	1	0	0	CGS	1	0	0	10	1	0	0	0	68	20	0	1
16	31	Calf Robe	2008-07-14	2008	jul	14	43	18:36:00	0	48.3743	113.339	5.36055e+06	326767	6989	2130.25	GJ, HL	2	3	38	11	49	335	155	N	35	2--30	35	0	0	0	1	2	7	1	0	0	CGS, hoary marmot	1	0	0	30	0	1	0	0	50	10	1	0
17	31	Calf Robe	2008-07-15	2008	jul	15	44	07:55:00	0	48.3763	113.344	5.36078e+06	326462	6779	2066.24	GJ, HL	2	3	40	0	40	307	127	W	5		5	0	0	0	1	5	12	0	1	0	CGS	1	0	0	100	0	0	0	1	50	10	1	0
18	31	Calf Robe	2008-07-15	2008	jul	15	44	09:25:00	0	48.3734	113.342	5.36046e+06	326549	6924	2110.44	GJ, HL	2	3	41	13	54	350	170	N	15		15	0	0	1	0	4	7	1	0	0	CGS	1	0	0	100	0	0	0	1	50	10	1	0
20	32	Calf Robe	2008-07-15	2008	jul	15	44	12:03:00	1	48.3808	113.342	5.36127e+06	326612	6574	2003.76	GJ, HL	2	3	30	6	36	210	30	S	35	5--28	11					0	0	1	0	0		0	0	0	70	0	0	1	0	68	20	0	1
23	33	Calf Robe	2009-08-15	2009	aug	15	75	09:55:00	0	48.3871	113.344	5.36198e+06	326461	6282	1914.75	ZS, SR	2	4	30	23	53	300	120	W	20	10--24	20	0	0	0	1	3		0	1	0	Chipmunk	1	0	0	88	0	0	0	1	50	10	1	0
24	38	Calf Robe	2008-07-14	2008	jul	14	43	09:42:00	0	48.3693	113.345	5.36e+06	326346	7157	2181.45	GJ, HL	2	3	40	12	52	330	150	N	13		13	0	1	0	0	4	11	0	1	0	CGS	1	0	0	1	1	0	0	0	50	10	1	0
25	38	Calf Robe	2008-07-14	2008	jul	14	43	11:07:00	1	48.3716	113.345	5.36026e+06	326345	6988	2129.94	GJ, HL	2	3	31	13	44	305	125	W	10		10	0	0	0	1	2	5	1	0	0	CGS	1	0	0	0	1	0	0	0	68	20	0	1
31	39	Mad Wolf	2009-06-15	2009	jun	15	14	18:19:00	0	48.581	113.377	5.38361e+06	324696	6665	2031.49	JS, MS	2	2	31	15	46	252	72	W	15	12--36	15	0	0	1	0	2		1	0	0		0	0	0	63	0	0	1	0	68	20	0	1
33	39	Mad Wolf	2009-06-15	2009	jun	15	14	17:03:00	0	48.5812	113.376	5.38363e+06	324756	6748	2056.79	JS, MS	2	2	30	17	47	270	90	W	15	12--36	15	0	0	1	0	2		1	0	0		0	0	0	88	0	0	0	1	50	10	1	0
35	39	Mad Wolf	2009-06-15	2009	jun	15	14	15:56:00	0	48.5818	113.373	5.38369e+06	325025	6820	2078.74	JS, MS	2	2	30	21	51	332	152	N	30	12--36	30					1		1	0	0	GMGS	1	0	0	88	0	0	0	1	68	20	0	1
37	39	Mad Wolf	2009-06-15	2009	jun	15	14	14:20:00	1	48.581	113.37	5.38359e+06	325200	6864	2092.15	JS, MS	2	2	35	42	77	26	154	N	30	12--36	30	0	1	0	0	1		1	0	0	GMGS	1	0	0	63	0	0	1	0	68	20	0	1
42	39	Mad Wolf	2009-06-15	2009	jun	15	14	15:00:00	0	48.5748	113.387	5.38294e+06	323952	6036	1839.77	GJ, SW	2	4	38	23	61	295	115	W	10	12--36	10	0	0	0	1	5		0	0	1		0	0	0	63	0	0	1	0	68	20	0	1
43	39	Mad Wolf	2009-06-15	2009	jun	15	14	16:44:00	0	48.5759	113.385	5.38305e+06	324106	6245	1903.48	GJ, SW	2	4	31	37	68	220	40	S	40	12--36	40	0	0	0	1	6		0	0	1		0	0	0	88	0	0	0	1	68	20	0	1
44	39	Mad Wolf	2009-06-15	2009	jun	15	14	14:23:00	1	48.578	113.367	5.38325e+06	325427	6792	2070.2	LMH,ZS	2	4	39	25	64	54	126	E	15	12--36	15	0	1	0	0	0		1	0	0	Hoary Marmot (2) plus scat of more, Bighorn (6), GMGS	1	0	0	38	0	1	0	0	68	20	0	1
45	39	Mad Wolf	2009-06-15	2009	jun	15	14	15:57:00	0	48.5789	113.369	5.38335e+06	325311	6878	2096.41	LMH,ZS	2	4	32	16	48	50	130	E	20	12--36	20	0	1	0	0	0		1	0	0	GMGS (3), lots of marmot scat	1	0	0	63	0	0	1	0	68	20	0	1
46	39	Mad Wolf	2009-06-15	2009	jun	15	14	17:27:00	0	48.5807	113.371	5.38356e+06	325156	6917	2108.3	LMH,ZS	2	4	34	16	50	50	130	E	30	12--36	30	0	1	0	0	0		1	0	0	Hoary marmot (1) plus lots of scat	1	0	0	88	0	0	0	1	50	10	1	0
47	40	Mad Wolf	2008-07-11	2008	jul	11	40	14:12:00	1	48.5733	113.389	5.38278e+06	323772	5900	1798.32	HL, AK	2	4	30	13	43	322	142	N	20	15--20	20					6	35	0	0	1	CGS	1	0	0	40	0	1	0	0	50	10	1	0
48	41	Two Med Pass	2007-06-26	2007	jun	26	25	18:19:25	0	48.4288	113.418	5.36679e+06	321168	6567	2001.62	LMH, SS	2	4	59	52	111	28	152	N	24	8--23	24	0	0	0	1						Hoary marmot	1	0		0	1	0	0	0	68	20	0	1
49	44	Two Med Pass	2007-06-26	2007	jun	26	25	13:00:00	1	48.4482	113.409	5.36892e+06	321874	6098	1858.67	SS	1	2	42	30	72	30	150	N	24	18--28	24	0	1	0	0	1					CGS	1	0		0	1	0	0	0	68	20	0	1
50	46	Curly Bear	2007-06-30	2007	jun	30	29	18:08:11	0	48.6503	113.421	5.39141e+06	321700	6698	2041.55	LMH, SS	2	4	42	0	42	260	80	W	30		30											0	0		25	1	0	0	0	68	20	0	1
51	46	Curly Bear	2007-06-30	2007	jun	30	29	18:33:34	0	48.648	113.425	5.39116e+06	321408	6527	1989.43	LMH, SS	2	4	27	25	52	310	130	W	30		30											0	0		10	1	0	0	0	68	20	0	1
52	46	Curly Bear	2007-06-30	2007	jun	30	29	19:07:02	0	48.6454	113.424	5.39087e+06	321459	6602	2012.29	LMH, SS	2	4	34	20	54	319	139	N	10	14--44	10	0	1	0	0							0	0
54	60	Chapman Mt	2007-07-10	2007	jul	10	39	13:23:03	1	48.9628	114.024	5.42772e+06	278681	9418	2870.61	LMH	1	2	30	30	60	260	80	W	55	14--51	55	1	0	0	0	3						0	0		50	0	1	0	0	50	10	1	0
56	64	Boulder Creek	2007-07-16	2007	jul	16	45	12:49:54	1	48.7363	113.6	5.4014e+06	308834	6213	1893.72	LMH, SS	2	4	14	20	34	0	180	N	30		30	0	1	0	0	1						0	0		50	0	1	0	0	68	20	0	1
58	69	Boulder Creek	2007-07-16	2007	jul	16	45	18:45:38	0	48.7359	113.61	5.40139e+06	308109	6549	1996.14	LMH, SS	2	4	37	0	37	122	58	E	25		25	0	1	0	0							0	0	1	0	1	0	0	0	68	20	0	1
59	71	Boulder Creek	2007-07-16	2007	jul	16	45	20:11:06	0	48.7275	113.621	5.40047e+06	307283	6491	1978.46	LMH, SS	2	4	28	10	38	48	132	E	18		18	0	0	1	0	8						0	0		0	1	0	0	0	68	20	0	1
60	73	GTTS Road	2007-07-21	2007	jul	21	50	16:16:46	0	48.7109	113.647	5.3987e+06	305276	7146	2178.1	SS	1	2	20	0	20	181	1	S	26		26	1	0	0	0	1						0	0		25	1	0	0	0	68	20	0	1
61	74	GTTS Road	2007-07-21	2007	jul	21	50	17:27:31	0	48.7127	113.644	5.39889e+06	305530	7185	2189.99	SS	1	2	30	0	30	307	127	W	13		13	1	0	0	0	1						0	0		25	1	0	0	0	68	20	0	1
62	75	GTTS Road	2007-07-21	2007	jul	21	50	19:17:11	0	48.7097	113.649	5.39858e+06	305102	7106	2165.91	SS	1	2	25	5	30	300	120	W	15		15	1	0	0	0	1						0	0		50	0	1	0	0	68	20	0	1
64	76	GTTS Road	2009-09-07	2009	sep	7	98	10:30:00	0	48.6992	113.716	5.39758e+06	300139	6829	2081.48	AK, LMH	2	6	23	12	35	236	56	W	25		25	1	0	0	0	0						0	0	0	88	0	0	0	1	50	10	1	0
65	77	GTTS Road	2007-07-23	2007	jul	23	52	16:48:43	0	48.7008	113.724	5.39778e+06	299584	6233	1899.82	SS	1	2	35	15	50	78	102	E	14		14	0	0	0	1	1					Marmot, CGS	1	0		0	1	0	0	0	68	20	0	1
66	78	GTTS Road	2007-07-23	2007	jul	23	52	18:01:48	0	48.7005	113.723	5.39775e+06	299676	6223	1896.77	SS	1	2	25	0	25	29	151	N	13		13	0	0	0	1	2					CGS	1	0		0	1	0	0	0	68	20	0	1
67	79	GTTS Road	2007-07-23	2007	jul	23	52	18:26:47	0	48.7002	113.721	5.39771e+06	299814	6251	1905.3	SS	1	2	35	15	50	322	142	N	16		16					3					Marmot, CGS	1	0		0	1	0	0	0	68	20	0	1
69	80	GTTS Road	2009-09-07	2009	sep	7	98	09:42:00	0	48.6964	113.712	5.39726e+06	300481	6438	1962.3	AK, LMH	2	6	26	15	41	144	36	S	30		30	0	1	0	0	2		1	0	0	Golden Mantel GS, Big Horn Sheep, Mule Deer	1	0	0	88	0	0	0	1	50	10	1	0
71	81	GTTS Road	2009-09-07	2009	sep	7	98	09:06:00	0	48.6979	113.701	5.39739e+06	301244	6315	1924.81	AK, LMH	2	6	22	15	37	196	16	S	30		30	0	1	0	0	2		0	1	0	red squirrel	1	0	0	88	0	0	0	1	50	10	1	0
72	82	Piegan Pass trail	2007-08-04	2007	aug	4	64	14:38:30	1	48.719	113.663	5.39964e+06	304144	7186	2190.29	SS	1	2	27	9	36	214	34	S	27		27	1	0	0	0	0					CGS	1	0	1	0	1	0	0	0	68	20	0	1
74	84	Cataract Mt	2007-08-04	2007	aug	4	64	16:21:57	0	48.7212	113.689	5.39995e+06	302260	7545	2299.72	SS, SR	2	3	40	15	55	284	104	W	23	16--56	23	0	0	1	0	2					Marmot, CGS	1	0	1	0	1	0	0	0	68	20	0	1
75	85	Sue Bench	2008-09-03	2008	sep	3	94	14:48:00	1	48.8693	113.847	5.41683e+06	291230	6370	1941.58	AK, SC	2	5	17	10	27	337	157	N	40	5--27	20	0	1	0	0	5	60	0	0	1	HM	1	0	0	100	0	0	0	1	50	10	1	0
78	86	Stoney Indian Pass	2009-08-08	2009	aug	8	68	11:53:00	1	48.8671	113.851	5.41661e+06	290935	6512	1984.86	MS, ZS	2	6	30	10	40	58	122	E	20		20	0	0	0	1	4		0	1	0	HM Scat	1	0	0	38	0	1	0	0	68	20	0	1
80	87	Sue Bench	2008-08-16	2008	aug	16	76	12:26:00	1	48.8636	113.852	5.41622e+06	290855	7362	2243.94	SC, AK	2	5	34	11	45	67	113	E	25	6--26	25	0	0	1	0	0	0	1	0	0	HM, chipmunk	1	0	0	0	1	0	0	0	68	20	0	1
83	88	Stoney Indian Pass	2008-08-09	2008	aug	9	69	11:47:00	1	48.877	113.857	5.41771e+06	290534	6496	1979.98	AK, AG	2	4	33	20	53	212	32	S	7	8--37	7	1	0	0	0	4	25	0	1	0		0	0	0	80	0	0	0	1	68	20	0	1
84	88	Stoney Indian Pass	2008-08-10	2008	aug	10	70	12:58:00	1	48.8779	113.858	5.41782e+06	290443	6559	1999.18	AK, AG	2	4	30	10	40	182	2	S	20		20	1	0	0	0	4	30	0	1	0	CGS	1	0	0	90	0	0	0	1	50	10	1	0
85	88	Stoney Indian Pass	2008-08-10	2008	aug	10	70	14:01:00	0	48.8785	113.859	5.41789e+06	290377	6628	2020.21	AK, AG	2	4	30	10	40	197	17	S	20		20	1	0	0	0	4	30	0	1	0	HM, CGS	1	0	0	70	0	0	1	0	50	10	1	0
87	90	Stoney Indian Pass	2008-09-03	2008	sep	3	94	13:40:00	1	48.8743	113.859	5.41743e+06	290342	6616	2016.56	AK,SC	2	5	40	11	51	40	140	N	20	16--32	20	1	0	0	0	6	70	0	0	1	hoary marmot, CGS, woodrat	1	0	0	90	0	0	0	1	50	10	1	0
89	92	Stoney Indian Pass	2008-09-03	2008	sep	3	94	12:08:00	1	48.878	113.87	5.41787e+06	289587	6769	2063.19	AK,SC	2	5	30	9	39	121	59	E	15		15	0	1	0	0	5	45	0	0	1	hoary marmot, CGS, woodrat	1	0	0	75	0	0	1	0	50	10	1	0
91	94	Stoney Indian Pass	2008-09-03	2008	sep	3	94	10:59:00	0	48.8798	113.869	5.41806e+06	289693	6879	2096.72	AK,SC	2	5	33	10	43	138	42	S	18	28--36	28	0	1	0	0	5	55	0	0	1	HM,CGS,GMGS	1	0	0	85	0	0	0	1	50	10	1	0
93	98	Divide/White Calf	2008-07-07	2008	jul	7	36	17:52:00	0	48.6741	113.398	5.39401e+06	323459	6983	2128.42	LMH,ML	2	5	68	13	81	15	165	N	20	no data	20	0	0	1	0	0	0	1	0	0	marmot,CGS	1	0	0	80	0	0	0	1	68	20	0	1
96	99	Apikuni Mt	2008-06-23	2008	jun	23	22	16:00:00	0	48.8158	113.638	5.41033e+06	306353	5644	1720.29	WM, MH	2	3	30	15	45	286	106	W	3	6--20	3	0	0	0	1	1	2	1	0	0	0	0	0	0	70	0	0	1	0	50	10	1	0
100	99	Apikuni Mt	2009-08-17	2009	aug	17	77	15:17:00	0	48.8155	113.637	5.4103e+06	306391	5710	1740.41	ZS,SR	2	4	60	13	73	210	30	S	10	6--20	10	0	0	0	1	2		0	1	0		0	0	0	88	0	0	0	1	68	20	0	1
103	101	Goat Lick	2008-06-14	2008	jun	14	13	18:40:00	0	48.2455	113.565	5.34677e+06	309545	4048	1233.83	LMH	1	3	10	0	10	250	70	W	30		30	0	0	1	0	0	0	1	0	0	CGS	1	0	0	70	0	0	1	0	50	10	1	0
105	106	Janet Lake	2009-07-16	2009	jul	16	45	10:22:00	0	48.9465	113.931	5.42565e+06	285418	4961	1512.11	JS, JW, ZS	2	4	30	20	50	96	84	E	5	3--11	5	0	0	0	1	0		1	0	0		0	0	0	13	1	0	0	0	85	29.4444	0	0
106	106	Janet Lake	2009-07-16	2009	jul	16	45	11:36:00	1	48.9465	113.931	5.42565e+06	285418	4961	1512.11	JS, JW, ZS	2	4	30	0	30	96	84	E	5	3--11	5	0	0	0	1	0		1	0	0		0	0	0	13	1	0	0	0	85	29.4444	0	0
107	106	Janet Lake	2009-07-16	2009	jul	16	45	12:15:00	1	48.9465	113.931	5.42565e+06	285418	4961	1512.11	JS, ZS	2	4	30	0	30	96	84	E	5	3--11	5	0	0	0	1	0		1	0	0		0	0	0	13	1	0	0	0	85	29.4444	0	0
108	106	Janet Lake	2009-07-18	2009	jul	18	47	08:51:00	0	48.9454	113.938	5.42555e+06	284866	4914	1497.79	JS, JW, ZS	2	4	30	20	50	6	174	N	5	2--7	5	0	1	0	0	0		1	0	0		0	0	0	13	1	0	0	0	68	20	0	1
112	107	Hawk's Bill	2009-07-24	2009	jul	24	53	17:22:00	0	48.9446	114.011	5.42566e+06	279564	5498	1675.79	GJ, LMH	2	6	24	14	38	70	110	E	30		30	0	1	0	0	0		0	0	0	CGS, Least chip.	1	0	0	88	0	0	0	1	68	20	0	1
113	108	Sentinel Mt	2008-06-29	2008	jun	29	28	09:00:00	0	48.9899	113.755	5.42999e+06	298491	5360	1633.73	LMH, WM	2	5	50	10	60	305	125	W	30	10--42	30	0	0	0	1	4	30	0	1	0	0	0	0	0	0	1	0	0	0	68	20	0	1
114	109	Never Laughs Mt	2008-06-21	2008	jun	21	20	11:20:00	1	48.4498	113.389	5.36905e+06	323357	6336	1931.21	AK, LA	2	4	40	22	62	272	92	W	37	22--37	37					1	6	1	0	0	CGS	1	0	0	10	1	0	0	0	68	20	0	1
115	110	Painted Teepee	2008-06-21	2008	jun	21	20	19:55:00	0	48.441	113.403	5.36811e+06	322268	5795	1766.32	AK, LA	2	4	30	0	30	76	104	E	35		35	0	0	0	1	1	12	0	1	0	0	0	0	0	15	1	0	0	0	50	10	1	0
116	112	Kakitos Mt	2008-06-16	2008	jun	16	15	11:00:00	1	48.63	113.501	5.38934e+06	315704	6339	1932.13	MH,WM,GJ,ML	2	2	50	20	70	210	30	S	30		30	0	1	0	0	2	6	1	0	0	CGS, BHS	1	0	0	1	1	0	0	0	68	20	0	1
117	115	Wynn Mt	2008-06-30	2008	jun	30	29	13:45:00	1	48.7818	113.617	5.40651e+06	307788	5843	1780.95	MH, WM	2	3	30	20	50	285	105	W	20	15--46	20	0	0	0	1	3	6	1	0	0	marmot under a rock	1	0	0	25	1	0	0	0	68	20	0	1
118	116	Waterton	2008-06-15	2008	jun	15	14	15:19:00	0	49.0177	113.911	5.43351e+06	287182	4300	1310.64	CG, AK, LA	2	2	16	33	49	64	116	E	40		40	0	0	0	1	7	12	0	1	0	0	0	0	0	15	1	0	0	0	68	20	0	1
119	118	Divide/White Calf	2008-07-02	2008	jul	2	31	13:10:00	1	48.6529	113.396	5.39164e+06	323525	7556	2303.07	WM, LA	2	4	40	10	50	286	106	W	25		25	0	0	0	1	6	20	0	1	0	0	0	0	0	100	0	0	0	1	50	10	1	0
120	119	Divide/White Calf	2008-07-02	2008	jul	2	31	10:57:00	0	48.6493	113.397	5.39125e+06	323422	7643	2329.59	WM, LA	2	4	13	15	28	146	34	S	30		30	1	0	0	0	0	1	1	0	0	0	0	0	0	100	0	0	0	1	50	10	1	0
121	120	Divide/White Calf	2008-07-02	2008	jul	2	31	11:45:00	1	48.6513	113.397	5.39147e+06	323450	7588	2312.82	WM, LA	2	4	45	25	70	291	111	W	30		30	0	0	0	1	6	14	0	1	0	HM	1	0	0	100	0	0	0	1	50	10	1	0
122	121	Divide/White Calf	2008-06-26	2008	jun	26	25	12:05:00	1	48.6704	113.454	5.39373e+06	319368	5999	1828.5	MH, AK	2	3	50	17	67	342	162	N	20	8--40	20	0	0	1	0	2	20	0	1	0	Hoary scat, large hawk or eagle	1	1	0	65	0	0	1	0	50	10	1	0
123	121	Divide/White Calf	2008-06-27	2008	jun	27	26	10:45:00	0	48.6707	113.46	5.39378e+06	318916	5785	1763.27	AK, LA	2	4	30	25	55	320	140	N	25		25	0	0	1	0	1	17	0	1	0	HM, CGS	1	0	0	10	1	0	0	0	68	20	0	1
124	122	Divide/White Calf	2008-06-27	2008	jun	27	26	16:55:00	0	48.6688	113.422	5.39346e+06	321707	6251	1905.3	AK,LA	2	4	35	13	48	250	70	W	5		5	1	0	0	0	1	8	1	0	0	0	0	0	0	0	1	0	0	0	68	20	0	1
125	123	Divide/White Calf	2008-06-27	2008	jun	27	26	17:15:00	0	48.6613	113.424	5.39264e+06	321481	6150	1874.52	AK, LA	2	4	42	15	57	262	82	W	30		30	0	0	0	1	0	40	0	0	1	0	0	0	0	1	1	0	0	0	85	29.4444	0	0
126	124	Divide/White Calf	2008-06-27	2008	jun	27	26	10:26:00	0	48.6585	113.41	5.3923e+06	322545	6800	2072.64	GJ, CD	2	2	34	25	59	290	110	W	15	6--50	15	0	0	0	1	7	28	0	1	0	0	0	0	0	10	1	0	0	0	68	20	0	1
127	124	Divide/White Calf	2008-06-27	2008	jun	27	26	11:28:00	1	48.6567	113.41	5.3921e+06	322504	6783	2067.46	GJ, CD	2	2	30	17	47	290	110	W	10		10	0	0	0	1	6	20	0	1	0	0	0	0	0	15	1	0	0	0	68	20	0	1
129	126	Divide/White Calf	2009-07-02	2009	jul	2	31	10:30:00	0	48.6593	113.414	5.39239e+06	322233	6631	2021.13	JS, SW	2	4	35	14	49	152	28	S	20		20	0	1	0	0	3		0	1	0		0	0	0	13	1	0	0	0	68	20	0	1
130	127	Divide/White Calf	2008-06-26	2008	jun	26	25	17:50:00	0	48.6566	113.431	5.39213e+06	320963	5815	1772.41	GJ, CD, LA	2	2	30	15	45	290	110	W	20		20	0	0	1	0	5	10	1	0	0	0	0	0	0	95	0	0	0	1	68	20	0	1
131	130	Red Eagle Lake	2008-06-25	2008	jun	25	24	17:47:00	0	48.6509	113.468	5.39159e+06	318228	7131	2173.53	LA, CD, GJ	2	2	35	19	54	220	40	S	40		40	0	0	1	0	2	17	0	1	0	0	0	0	0	50	0	1	0	0	50	10	1	0
133	131	Divide/White Calf	2009-07-02	2009	jul	2	31	17:50:00	0	48.6563	113.399	5.39203e+06	323334	7332	2234.79	JS, SW	2	4	30	0	30	250	70	W	15		15	0	0	0	1	4		0	0	1		0	0	0	38	0	1	0	0	68	20	0	1
134	131	Divide/White Calf	2009-07-02	2009	jul	2	31	15:08:00	0	48.6584	113.402	5.39227e+06	323104	7134	2174.44	JS, SW	2	4	30	0	30	210	30	S	25		1	0	0	0	1	4		0	0	1		0	0	0	38	0	1	0	0	68	20	0	1
135	131	Divide/White Calf	2009-07-02	2009	jul	2	31	16:00:00	0	48.6593	113.399	5.39236e+06	323330	7352	2240.89	JS, SW	2	4	30	0	30	62	118	E	25		1	0	0	0	1	2		0	1	0	cgs	1	0	0	38	0	1	0	0	68	20	0	1
136	132	Divide/White Calf	2008-06-26	2008	jun	26	25	14:00:00	1	48.6539	113.425	5.39182e+06	321376	6258	1907.44	CD, GJ	2	2	24	14	38	20	160	N	10	14--32	10	1	0	0	0	3	9	1	0	0	0	0	0	0	90	0	0	0	1	50	10	1	0
137	132	Divide/White Calf	2008-06-26	2008	jun	26	25	14:46:00	1	48.6524	113.426	5.39165e+06	321338	6422	1957.43	CD, GJ, LA	2	2	34	20	54	350	170	N	20	14--32	20	0	0	1	0	3	15	0	1	0	0	0	0	0	90	0	0	0	1	50	10	1	0
138	133	Divide/White Calf	2008-06-26	2008	jun	26	25	16:30:00	0	48.6529	113.431	5.39173e+06	320932	6066	1848.92	CD, GJ, LA	2	2	30	10	40	265	85	W	25	13--36	25	0	0	0	1	7	25	0	1	0	0	0	0	0	20	1	0	0	0	68	20	0	1
140	134	Gable Pass	2009-06-27	2009	jun	27	26	10:27:00	0	48.9156	113.646	5.42144e+06	306166	7455	2272.28	SW,LMH	2	5	20	18	38	355	175	N	30	19--31	30	0	0	1	0	3		0	1	0	CGS	1	0	0	13	1	0	0	0	68	20	0	1
143	135	Gable Pass	2009-06-27	2009	jun	27	26	10:12:00	0	48.916	113.641	5.42148e+06	306499	7313	2229	SW,LMH	2	5	28	0	28	360	180	N	25	16--36	25	0	0	0	1	3		0	1	0		0	0	0	13	1	0	0	0	68	20	0	1
144	135	Gable Pass	2009-06-27	2009	jun	27	26	11:14:00	1	48.9142	113.638	5.42128e+06	306698	7373	2247.29	JS,MS	2	4	44	18	62	130	50	E	20		20	0	1	0	0	3		0	0	1	CGS	1	0	0	13	1	0	0	0	68	20	0	1
145	135	Gable Pass	2009-06-27	2009	jun	27	26	10:31:00	0	48.9142	113.638	5.42128e+06	306698	7373	2247.29	JS, MS	2	4	30	0	30	130	50	E	10		10	0	0	1	0	3		0	0	1		0	0	0	13	1	0	0	0	68	20	0	1
148	136	Divide/White Calf	2008-07-07	2008	jul	7	36	19:45:00	0	48.6739	113.402	5.39399e+06	323139	6982	2128.11	LMH,ML	2	5	35	0	35	340	160	N	25		25	0	0	1	0	1	10	1	0	0	marmot,CGS	1	0	0	80	0	0	0	1	68	20	0	1
149	137	Skeleton Mt	2008-07-07	2008	jul	7	36	14:30:00	1	48.3747	113.354	5.36062e+06	325658	6698	2041.55	GJ, LA	2	4	33	22	55	115	65	E	15	16--30	15	0	0	0	1	3	18	0	1	0	CGS	1	0	0	20	1	0	0	0	68	20	0	1
150	150	Triple Divide	2009-07-09	2009	jul	9	38	11:03:00	1	48.5741	113.512	5.38316e+06	314687	7343	2238.15	MS, ME, JS	2	4	27	0	27	160	20	S	20	15--32	20	0	1	0	0	1		1	0	0	CGS, hoary marmot	1	0	0	88	0	0	0	1	50	10	1	0
151	150	Triple Divide	2009-07-09	2009	jul	9	38	12:15:00	1	48.5742	113.512	5.38317e+06	314687	7343	2238.15	MS, ME, JS	2	4	30	0	30	160	20	S	20	15--32	20	0	1	0	0	1		1	0	0	CGS	1	0	0	88	0	0	0	1	50	10	1	0
153	151	Triple Divide	2009-07-09	2009	jul	9	38	13:20:00	1	48.5779	113.508	5.38357e+06	315014	7805	2378.96	MS, ME, JS	2	4	25	0	25	160	20	S	20		20	0	1	0	0	1		1	0	0	CGS, hoary marmot	1	0	0	88	0	0	0	1	50	10	1	0
154	152	Split Mt	2008-07-14	2008	jul	14	43	16:20:00	0	48.6008	113.525	5.38616e+06	313828	5797	1766.93	AK, ML, LA	2	4	30	15	45	64	116	E	25		25	0	0	0	1	1	10	1	0	0	CGS	1	0	0	2.5	1	0	0	0	68	20	0	1
155	158	Gable Pass	2008-07-17	2008	jul	17	46	16:10:00	0	48.9207	113.631	5.42197e+06	307236	7235	2205.23	HL, AK	2	3	35	12	47	272	92	W	32		32	0	1	0	0	5	50	0	0	1	CGS	1	0	0	70	0	0	1	0	68	20	0	1
156	159	Gable Pass	2008-07-17	2008	jul	17	46	17:35:00	0	48.9239	113.627	5.42232e+06	307558	7783	2372.26	HL, AK	2	3	30	11	41	284	104	W	25	29--43	25	0	1	0	0	4	35	0	0	1		0	0	0	70	0	0	1	0	68	20	0	1
157	160	Gable Pass	2008-07-18	2008	jul	18	47	11:07:00	1	48.9318	113.622	5.42319e+06	307938	7585	2311.91	HL, AK	2	3	30	12	42	238	58	W	20	17--35	20	0	0	1	0	2	30	0	0	1	HM, CGS	1	0	0	30	0	1	0	0	50	10	1	0
158	160	Gable Pass	2008-07-27	2008	jul	27	56	13:57:00	1	48.9293	113.62	5.4229e+06	308086	7775	2369.82	WM, LMH	2	5	10	0	10	0	180	N	0	19--34	21	0	1	0	0	5	70	0	0	1		0	0	0	35	0	1	0	0	68	20	0	1
159	161	Gable Pass	2008-07-18	2008	jul	18	47	13:05:00	1	48.9249	113.623	5.42242e+06	307904	7710	2350.01	HL, AK	2	3	34	12	46	126	54	E	17	12--32	17	0	0	0	1	1	30	0	0	1	HM, CGS	1	0	0	50	0	1	0	0	68	20	0	1
160	162	Gable Pass	2008-07-18	2008	jul	18	47	15:05:00	0	48.9186	113.626	5.42173e+06	307614	7200	2194.56	HL, AK	2	3	30	9	39	140	40	S	45		45	0	0	0	1	0	0	1	0	0	CGS	1	0	0	40	0	1	0	0	68	20	0	1
161	163	Gable Pass	2008-07-18	2008	jul	18	47	17:45:00	0	48.9181	113.635	5.4217e+06	306962	7325	2232.66	HL, AK	2	3	22	13	35	295	115	W	35		35	0	1	0	0	1	20	0	1	0	CGS	1	0	0	15	1	0	0	0	68	20	0	1
162	164	Brown Mt	2008-07-13	2008	jul	13	42	15:35:00	0	48.6385	113.817	5.3911e+06	292494	8337	2541.12	LMH, WM	2	5	43	15	58	50	130	E	45		45	0	0	0	1	2	40	0	0	1		0	0	0	25	1	0	0	0	50	10	1	0
163	165	Phillips Mt	2008-07-19	2008	jul	19	48	10:00:00	0	48.4853	113.534	5.37335e+06	312777	5893	1796.19	LMH, WM	2	5	30	15	45	320	140	N	25	5--42	25	0	0	0	1	0	0	1	0	0		0	0	0	5	1	0	0	0	68	20	0	1
166	167	Buttercup Park	2009-08-01	2009	aug	1	61	18:56:00	0	48.4255	113.366	5.3663e+06	324952	7008	2136.04	ZS, RR	2	4	30	15	45	340	160	N	10	25--55	31	0	0	1	0	0					GMGS	1	0	0	13	1	0	0	0	68	20	0	1
169	167	Buttercup Park	2009-08-01	2009	aug	1	61	16:15:00	0	48.425	113.374	5.36626e+06	324411	6846	2086.66	ZS, RR	2	4	30	0	30	350	170	N	5	20--45	25	0	1	0	0	2		0	1	0		0	0	0	13	1	0	0	0	68	20	0	1
171	170	Buttercup Park	2009-08-01	2009	aug	1	61	12:10:00	1	48.4288	113.396	5.36674e+06	322747	5700	1737.36	ZS, RR	2	4	30	11	41	84	96	E	5	7--35	5	0	1	0	0	2		0	1	0		0	0	0	13	1	0	0	0	68	20	0	1
172	170	Buttercup Park	2009-08-01	2009	aug	1	61	13:10:00	1	48.4288	113.396	5.36674e+06	322747	5700	1737.36	ZS, RR	2	4	30	0	30	84	96	E	5	7--35	5	0	1	0	0	2		0	1	0		0	0	0	13	1	0	0	0	68	20	0	1
173	171	Slide Lake	2009-06-24	2009	jun	24	23	17:23:00	0	48.8968	113.614	5.41927e+06	308420	6856	2089.71	JS, LMH	2	5	34	16	50	6	174	N	0	9--29	16	0	0	0	1	5		0	0	1	golden eagle	0	1	0	13	1	0	0	0	85	29.4444	0	0
174	171	Slide Lake	2009-06-24	2009	jun	24	23	18:26:00	0	48.8973	113.611	5.41933e+06	308638	6864	2092.15	JS, LMH	2	5	30	0	30	6	174	N	0	9--29	16	0	0	0	1	5		0	0	1		0	0	0	13	1	0	0	0	85	29.4444	0	0
175	171	Slide Lake	2009-06-25	2009	jun	25	24	12:18:00	1	48.8947	113.628	5.41908e+06	307420	6586	2007.41	JS, LMH	2	5	27	0	27	310	130	W	30	9--29	30	0	0	0	1	4		0	0	1		0	0	0	13	1	0	0	0	85	29.4444	0	0
176	171	Slide Lake	2009-06-25	2009	jun	25	24	15:00:00	0	48.8952	113.625	5.41913e+06	307600	6545	1994.92	JS, LMH	2	5	40	0	40	310	130	W	30	9--29	30	0	0	0	1	4		0	0	1		0	0	0	13	1	0	0	0	85	29.4444	0	0
177	171	Slide Lake	2009-06-25	2009	jun	25	24	15:55:00	0	48.8967	113.625	5.4193e+06	307610	6412	1954.38	JS, LMH	2	5	30	0	30	339	159	N	25	9--29	25	0	0	0	1	4		0	0	1		0	0	0	13	1	0	0	0	85	29.4444	0	0
178	171	Slide Lake	2009-06-25	2009	jun	25	24	16:41:00	0	48.8948	113.625	5.41908e+06	307639	6687	2038.2	JS, LMH	2	5	30	0	30	315	135	N	30	9--29	30	0	0	0	1	4		0	0	1		0	0	0	13	1	0	0	0	68	20	0	1
179	171	Slide Lake	2009-06-25	2009	jun	25	24	18:10:00	0	48.8969	113.623	5.41931e+06	307725	6482	1975.71	JS,LMH	2	5	23	0	23	315	135	N	30	9--29	30	0	0	0	1						GMGS	1	0	0	13	1	0	0	0	68	20	0	1
181	171	Slide Lake	2009-06-24	2009	jun	24	23	17:29:00	0	48.9047	113.613	5.42016e+06	308553	6037	1840.08	MS, ZS	2	4	30	0	30	338	158	N	15	9--29	15	0	0	0	1	3		0	0	1		0	0	0	13	1	0	0	0	68	20	0	1
182	171	Slide Lake	2009-06-24	2009	jun	24	23	18:14:00	0	48.9038	113.613	5.42006e+06	308523	6112	1862.94	MS, ZS	2	4	30	0	30	338	158	N	10	9--29	10	0	0	0	1	3		0	0	1		0	0	0	13	1	0	0	0	68	20	0	1
183	171	Slide Lake	2009-06-24	2009	jun	24	23	18:57:00	0	48.903	113.613	5.41996e+06	308528	6154	1875.74	MS, ZS	2	4	30	15	45	338	158	N	20	9--29	20	0	0	0	1	3		0	0	1		0	0	0	13	1	0	0	0	68	20	0	1
184	171	Slide Lake	2009-06-25	2009	jun	25	24	11:24:00	1	48.9022	113.612	5.41988e+06	308558	6243	1902.87	MS, ZS	2	4	30	0	30	340	160	N	10	9--29	10	0	0	0	1	6		0	0	1		0	0	0	13	1	0	0	0	68	20	0	1
185	171	Slide Lake	2009-06-25	2009	jun	25	24	12:08:00	1	48.9009	113.612	5.41973e+06	308597	6390	1947.67	MS, ZS	2	4	30	0	30	340	160	N	20	9--29	20	0	0	0	1	6		0	0	1		0	0	0	13	1	0	0	0	68	20	0	1
186	171	Slide Lake	2009-06-25	2009	jun	25	24	12:45:00	1	48.8998	113.611	5.41961e+06	308638	6525	1988.82	MS, ZS	2	4	34	0	34	340	160	N	20	9--29	20	0	0	0	1	6		0	0	1		0	0	0	13	1	0	0	0	68	20	0	1
187	171	Slide Lake	2009-06-25	2009	jun	25	24	15:21:00	0	48.8971	113.611	5.41931e+06	308675	6942	2115.92	MS, ZS	2	4	30	0	30	340	160	N	20	9--29	20	0	0	0	1	7		0	0	1		0	0	0	13	1	0	0	0	68	20	0	1
188	171	Slide Lake	2009-06-25	2009	jun	25	24	16:30:00	0	48.9016	113.614	5.41982e+06	308440	6343	1933.35	MS, ZS	2	4	60	0	60	320	140	N	20	9--29	20	0	0	1	0	6		0	0	1		0	0	0	13	1	0	0	0	50	10	1	0
189	171	Slide Lake	2009-06-25	2009	jun	25	24	17:45:00	0	48.9016	113.614	5.41982e+06	308440	6343	1933.35	MS, ZS	2	4	30	0	30	305	125	W	10	9--29	10	0	1	0	0	6		0	0	1		0	0	0	13	1	0	0	0	50	10	1	0
190	171	Slide Lake	2009-06-25	2009	jun	25	24	18:22:00	0	48.9023	113.613	5.41989e+06	308508	6223	1896.77	MS. ZS	2	4	26	0	26	320	140	N	20	9--29	20	0	1	0	0	0		0	0	0		0	0	0	13	1	0	0	0	50	10	1	0
191	171	Slide Lake	2009-06-25	2009	jun	25	24	11:40:00	1	48.8968	113.606	5.41926e+06	309003	6922	2109.83	SW, GJ	2	5	30	25	55	285	105	W	5	9--29	16	0	1	0	0	3		0	0	1	CGS, Bear, BHS, GMGS, Chipmunk	1	1	0	13	1	0	0	0	68	20	0	1
192	171	Slide Lake	2009-06-25	2009	jun	25	24	12:00:00	1	48.904	113.606	5.42006e+06	309026	6149	1874.22	SW, GJ	2	5	31	29	60	10	170	N	5	9--29	16	0	0	0	1	4		0	0	1	HM, CGS	1	0	0	13	1	0	0	0	68	20	0	1
193	171	Slide Lake	2009-06-26	2009	jun	26	25	15:10:00	0	48.9059	113.605	5.42026e+06	309115	6064	1848.31	SW, GJ	2	5	30	0	30	3	177	N	5	9--29	16	0	0	0	1	4		0	0	1	CGS	1	0	0	13	1	0	0	0	68	20	0	1
194	171	Slide Lake	2009-06-26	2009	jun	26	25	16:25:00	0	48.9005	113.609	5.41967e+06	308807	6483	1976.02	SW, GJ	2	5	31	0	31	5	175	N	20	9--29	20	0	0	0	1	4		0	0	1		0	0	0	13	1	0	0	0	68	20	0	1
196	173	Gable Pass	2009-06-27	2009	jun	27	26	10:26:00	0	48.9145	113.632	5.42129e+06	307164	7245	2208.28	GJ, ZS	2	5	30	0	30	182	2	S	30	10--27	30	0	0	0	1	2		0	0	1		0	0	0	13	1	0	0	0	68	20	0	1
197	173	Gable Pass	2009-06-27	2009	jun	27	26	11:35:00	1	48.9122	113.632	5.42103e+06	307191	6963	2122.32	GJ, ZS	2	5	30	15	45	148	32	S	20	10--27	20	0	0	1	0	2		0	0	1		0	0	0	13	1	0	0	0	68	20	0	1
198	173	Gable Pass	2009-06-27	2009	jun	27	26	12:38:00	1	48.9114	113.631	5.42095e+06	307263	6863	2091.84	GJ, ZS	2	5	30	0	30	148	32	S	15	10--27	15	0	0	1	0	1		0	0	1		0	0	0	13	1	0	0	0	85	29.4444	0	0
199	174	Snyder Lake	2008-07-17	2008	jul	17	46	15:51:00	0	48.6309	113.79	5.39018e+06	294459	5589	1703.53	ML, LA	2	4	45	10	55	85	95	E	25	5--23	25	0	0	0	1	4	35	0	0	1	0	0	0	0	70	0	0	1	0	68	20	0	1
200	174	Snyder Lake	2008-07-17	2008	jul	17	46	17:30:00	0	48.63	113.791	5.39008e+06	1.74294e+08	5704	1738.58	ML, LA	2	4	30	10	40	130	50	E	25	5--23	25	0	1	0	0	3	30	0	0	1	HM (Scat)	1	0	0	30	0	1	0	0	68	20	0	1
204	176	Snyder Lake	2009-06-19	2009	jun	19	18	13:25:00	1	48.625	113.802	5.38956e+06	293563	5405	1647.44	MS, ZS, SW	2	4	60	20	80	290	110	W	20	9--33	20	0	0	0	1	4		0	0	1		0	0	0	88	0	0	0	1	68	20	0	1
205	176	Snyder Lake	2009-06-20	2009	jun	20	19	09:42:00	0	48.6233	113.801	5.38937e+06	293608	5643	1719.99	MS, ZS, SW	2	4	30	20	50	335	155	N	25	9--33	25	0	0	1	0	5		0	0	1	Weasel (Scat)	0	1	0	88	0	0	0	1	50	10	1	0
206	176	Snyder Lake	2009-06-20	2009	jun	20	19	11:13:00	1	48.6258	113.801	5.38965e+06	293606	5400	1645.92	MS, ZS, SW	2	4	30	0	30	300	120	W	25	9--33	25	0	0	0	1	4		0	0	1	Chipmunk	1	0	0	88	0	0	0	1	68	20	0	1
207	176	Snyder Lake	2009-06-20	2009	jun	20	19	12:08:00	1	48.6262	113.801	5.3897e+06	293577	5300	1615.44	MS, ZS, SW	2	4	30	0	30	300	120	W	25	9--33	25	0	0	0	1	4		0	0	1	GMGS, "whitewash"	1	0	0	88	0	0	0	1	68	20	0	1
208	176	Snyder Lake	2009-06-20	2009	jun	20	19	13:39:00	1	48.627	113.801	5.38978e+06	293598	5248	1599.59	MS, ZS, SW	2	4	30	20	50	250	70	W	25	9--33	25	0	0	1	0	4		0	0	1	Chipmunk	1	0	0	63	0	0	1	0	68	20	0	1
209	177	Brown Mt	2008-07-18	2008	jul	18	47	15:30:00	0	48.638	113.819	5.39105e+06	292340	8500	2590.8	ML, LA	2	4	25	15	40	150	30	S	15	7--56	15	0	1	0	0	4	50	0	0	1	CGS	1	0	0	60	0	0	1	0	50	10	1	0
212	178	Snyder Lake	2009-08-25	2009	aug	25	85	10:25:00	0	48.6231	113.811	5.38937e+06	292878	5162	1573.38	KL	1	2	37	23	60	155	25	S	15	21--36	27	0	1	0	0	2		1	0	0		0	0	0	13	1	0	0	0	85	29.4444	0	0
213	178	Snyder Lake	2009-08-25	2009	aug	25	85	12:05:00	1	48.6258	113.811	5.38968e+06	292883	5514	1680.67	KL	1	2	35	15	50	130	50	E	15	21--36	27	0	1	0	0	3		0	1	0	chipmunk	1	0	0	13	1	0	0	0	85	29.4444	0	0
215	179	Divide/White Calf	2008-07-22	2008	jul	22	51	17:25:00	0	48.6311	113.408	5.38925e+06	322599	6821	2079.04	ML, AK	2	6	39	12	51	40	140	N	15	12--20	15	0	0	1	0	1	15	0	1	0	HM, Fox (Scat)	1	1	1	100	0	0	0	1	50	10	1	0
216	180	Divide/White Calf	2008-07-22	2008	jul	22	51	18:34:00	0	48.634	113.406	5.38957e+06	322727	7074	2156.16	ML, AK	2	6	30	9	39	190	10	S	20		20	0	0	1	0	1	23	0	1	0	HM, CGS, GMGS	1	0	1	100	0	0	0	1	50	10	1	0
217	181	Divide/White Calf	2008-07-22	2008	jul	22	51	19:45:00	0	48.6396	113.402	5.39018e+06	323070	7387	2251.56	ML, AK	2	6	19	8	27	111	69	E	20		20	0	0	1	0	0	0	1	0	0	HM	1	0	0	99	0	0	0	1	50	10	1	0
218	182	Divide/White Calf	2008-07-22	2008	jul	22	51	21:32:00	0	48.6451	113.398	5.39078e+06	323363	7361	2243.63	ML, AK	2	6	30	13	43	120	60	E	20		20	0	1	0	0	0	0	1	0	0	0	0	0	0	50	0	1	0	0	68	20	0	1
219	183	Divide/White Calf	2008-07-02	2008	jul	2	31	11:15:00	1	48.6564	113.395	5.39203e+06	323600	7351	2240.58	ML, GJ	2	6	40	10	50	14	166	N	12		12	0	0	1	0							0	0	0	100	0	0	0	1	50	10	1	0
223	185	Logan's Pass	2009-07-07	2009	jul	7	36	15:36:00	0	48.7008	113.72	5.39776e+06	299895	6211	1893.11	GJ, SW, ZS	2	5	30	15	45	310	130	W	10		10	0	0	0	1	0					HM Scat	1	0	0	63	0	0	1	0	68	20	0	1
224	185	Logan's Pass	2009-07-07	2009	jul	7	36	16:44:00	0	48.7008	113.72	5.39776e+06	299895	6211	1893.11	GJ, SW, ZS	2	5	30	0	30	16	164	N	10		10	0	0	0	1	0						0	0	0	63	0	0	1	0	68	20	0	1
225	187	Red Eagle Mt	2008-08-08	2008	aug	8	68	07:56:00	0	48.681	113.509	5.39504e+06	315289	4681	1426.77	LMH,WM,GJ	2	5	33	37	70	9	171	N	5		5	0	1	0	0	0	0	1	0	0		0	0	0	80	0	0	0	1	50	10	1	0
226	188	Snyder Lake	2008-07-13	2008	jul	13	42	12:40:00	1	48.6295	113.81	5.39009e+06	292930	6143	1872.39	WM, LMH	2	5	20	35	55	90	90	E	45	15--39	26	0	1	0	0	4	40	0	0	1		0	0	0	1	1	0	0	0	85	29.4444	0	0
228	192	Sue Bench	2008-08-17	2008	aug	17	77	07:50:00	0	48.8675	113.845	5.41663e+06	291354	6626	2019.6	AK, SC	2	5	35	20	55	303	123	W	25	14--21	25	0	0	0	1	2	25	0	1	0	HM	1	0	0	5	1	0	0	0	68	20	0	1
229	193	Sue Bench	2008-08-16	2008	aug	16	76	10:09:00	0	48.8569	113.828	5.4154e+06	292552	7335	2235.71	SC, AK	2	5	30	16	46	222	42	S	10	9--37	10	0	1	0	0	0	0	1	0	0	HM	1	0	0	0	1	0	0	0	68	20	0	1
230	194	Sue Bench	2008-08-15	2008	aug	15	75	18:13:00	0	48.8571	113.825	5.41542e+06	292762	7134	2174.44	SC, AK	2	5	40	11	51	198	18	S	5	6--16	5	0	1	0	0	2	15	0	1	0	HM	1	0	0	0	1	0	0	0	85	29.4444	0	0
231	197	Mokowanis	2008-08-09	2008	aug	9	69	16:20:00	0	48.8742	113.85	5.41738e+06	291028	6024	1836.12	AK, AG	2	4	24	17	41	111	69	E	35	19--30	35	0	1	0	0	1	5	1	0	0	HM, GMGS	1	0	0	95	0	0	0	1	68	20	0	1
233	203	Divide/White Calf	2009-07-02	2009	jul	2	31	11:42:00	1	48.6591	113.419	5.39239e+06	321844	6466	1970.84	JS, SW	2	4	26	0	26	232	52	W	5	10--36	5	0	1	0	0	5		0	1	0		0	0	0	13	1	0	0	0	68	20	0	1
234	204	Curly Bear Mt	2008-06-25	2008	jun	25	24	16:33:00	0	48.6484	113.471	5.39132e+06	318023	6400	1950.72	LA, CD, GJ	2	2	55	0	55	230	50	W	5		5	0	0	1	0	2	5	1	0	0		0	0	0	50	0	1	0	0	50	10	1	0
235	205	Beaver Woman	2008-08-23	2008	aug	23	83	15:15:00	0	48.4847	113.594	5.37342e+06	308354	7061	2152.19	LMH.WM	2	6	35	15	50	55	125	E	35	19--34	35	0	0	0	1	3	75	0	0	1	CGS	1	0	0	25	1	0	0	0	68	20	0	1
237	207	Beaver Woman	2008-08-24	2008	aug	24	84	14:05:00	1	48.4684	113.593	5.37161e+06	308321	7029	2142.44	WM, LMH	2	6	63	17	80	15	165	N	17.5		20	0	0	0	1	3	100	0	0	1	chipmunk	1	0	0	50	0	1	0	0	68	20	0	1
238	207	Beaver Woman	2008-08-24	2008	aug	24	84	16:07:00	0	48.4674	113.584	5.37148e+06	308971	6646	2025.7	SC, AK	2	5	43	15	58	272	92	W	30		30	0	0	0	1	4	250	0	0	1	CGS, red squirrel	1	0	0	15	1	0	0	0	68	20	0	1
239	208	Beaver Woman	2008-08-23	2008	aug	23	83	16:42:00	0	48.453	113.552	5.3698e+06	311277	5333	1625.5	SC, AK	2	5	21	15	36	4	176	N	20		20	0	1	0	0	4	24	0	1	0	CGS	1	0	0	15	1	0	0	0	68	20	0	1
240	209	Beaver Woman	2008-08-24	2008	aug	24	84	12:30:00	1	48.4834	113.59	5.37327e+06	308646	6544	1994.61	SC, AK	2	5	25	13	38	137	43	S	15		15	0	1	0	0	9	260	0	0	1	CGS	1	0	0	2	1	0	0	0	68	20	0	1
241	210	Beaver Woman	2008-08-24	2008	aug	24	84	14:25:00	1	48.473	113.592	5.37212e+06	308427	6355	1937	SC, AK	2	5	35	10	45	55	125	E	15	7--25	15	0	0	0	1	3	160	0	0	1	bushtail woodrat	1	0	0	20	1	0	0	0	68	20	0	1
242	211	GTTS Road	2009-09-05	2009	sep	5	96	18:42:00	0	48.6942	113.817	5.39729e+06	292693	3555	1083.56	KL, AK	2	4	18	12	30	214	34	S	15	12--25	15	0	1	0	0	0		0	0	0		0	0	0	88	0	0	0	1	68	20	0	1
245	212	GTTS Road	2008-08-31	2008	aug	31	91	16:37:00	0	48.6551	113.84	5.39301e+06	290831	3289	1002.49	SC, AK	2	5	19	6	25	273	93	W	30		30	0	1	0	0	0	0	1	0	0	bushtail woodrat	1	0	0	100	0	0	0	1	50	10	1	0
246	213	GTTS Road	2009-09-05	2009	sep	5	96	16:40:00	0	48.6882	113.557	5.39596e+06	311800	4579	1395.68	KL, AK	2	4	25	9	34	126	54	E	25	8--48	25	0	0	1	0	1		0	1	0	chipmunk, woodrat	1	0	0	88	0	0	0	1	85	29.4444	0	0
250	214	Lunch Creek	2009-07-01	2009	jul	1	30	12:05:00	1	48.7023	113.702	5.39788e+06	301225	6874	2095.2	LMH,ME	2	4	55	25	80	210	30	S	25	17--42	25	0	0	0	1	1		1	0	0	HM, 3 CGS	1	0	0	13	1	0	0	0	68	20	0	1
253	215	Hidden Lake	2008-09-07	2008	sep	7	98	12:34:00	1	48.6876	113.751	5.39638e+06	297564	6363	1939.44	SC,AK, WM,LMH	2	6	14	14	28	248	68	W	30	12--67	30	0	0	1	0	2	60	0	0	1	hoary marmot, gcs, gmg, mt. goat & kid	1	0	0	60	0	0	1	0	50	10	1	0
254	216	Hidden Lake	2008-09-07	2008	sep	7	98	10:45:00	0	48.6788	113.758	5.39542e+06	297022	6510	1984.25	SC,AK, WM,LMH	2	6	15	15	30	0	180	N	20		20	0	0	1	0	5	20	0	1	0	hoary marmot	1	0	0	35	0	1	0	0	50	10	1	0
255	217	Eaglehead	2008-08-24	2008	aug	24	84	12:20:00	1	48.4732	113.605	5.37218e+06	307456	9120	2779.78	LMH, WM	2	6	10	0	10	0	180	N	0	25--45	37	0	1	0	0	8	150	0	0	1	cgs	1	0	0	40	0	1	0	0	50	10	1	0
256	218	Heaven's Peak	2008-09-08	2008	sep	8	99	11:50:00	1	48.7073	113.844	5.39882e+06	290752	6696	2040.94	LMH, AK, WM,SC	2	6	50	0	50	100	80	E	25	14--38	25	0	1	0	0	10	65	0	0	1		0	0	0	50	0	1	0	0	68	20	0	1
257	218	Heaven's Peak	2009-09-08	2009	sep	8	99	11:38:00	1	48.7085	113.845	5.39896e+06	290710	6784	2067.76	LMH, AK	2	6	56	15	71	105	75	E	25	23--29	25	0	0	0	1	0		1	0	0	HM, weasel scat	1	1	0	88	0	0	0	1	50	10	1	0
258	219	Beaver Woman	2008-08-23	2008	aug	23	83	13:23:00	1	48.484	113.584	5.37332e+06	309052	6105	1860.8	LMH, WM	2	6	13	9	22	100	80	E	35	6--30	35	0	1	0	0	3	30	0	1	0		0	0	0	20	1	0	0	0	85	29.4444	0	0
259	221	Camas	2008-09-16	2008	sep	16	107	17:45:00	0	48.7523	113.923	5.40404e+06	285130	6227	1897.99	WM, LMH	2	6	10	0	10	130	50	E	35		35	0	1	0	0	1	30	0	1	0		0	0	0	20	1	0	0	0	68	20	0	1
260	222	Camas	2008-09-17	2008	sep	17	108	12:09:00	1	48.7273	113.9	5.4012e+06	286726	7217	2199.74	WM, LMH	2	6	33	10	43	250	70	W	40	21--38	40	0	0	0	1	0	0	1	0	0		0	0	0	20	1	0	0	0	85	29.4444	0	0
261	222	Camas	2008-09-17	2008	sep	17	108	14:00:00	1	48.7273	113.9	5.4012e+06	286726	7217	2199.74	WM, LMH	2	6	43	11	54	250	70	W	40	21--38	40	0	0	0	1	0	0	1	0	0		0	0	0	20	1	0	0	0	85	29.4444	0	0
262	223	Camas	2008-09-17	2008	sep	17	108	15:00:00	0	48.7338	113.905	5.40193e+06	286367	7179	2188.16	WM, LMH	2	6	83	13	96	35	145	N	15	17--33	15	0	0	0	1	0	0	1	0	0		0	0	0	10	1	0	0	0	68	20	0	1
263	224	Highline	2008-09-12	2008	sep	12	103	10:20:00	0	48.7799	113.774	5.4067e+06	296188	6806	2074.47	WM, SC	2	6	35	20	55	55	125	E	40		40	0	1	0	0	2	2	1	0	0		0	0	0	30	0	1	0	0	50	10	1	0
264	225	Highline	2008-09-12	2008	sep	12	103	12:55:00	1	48.8053	113.775	5.40953e+06	296214	6517	1986.38	WM, SC	2	6	15	20	35	130	50	E	20		20	0	1	0	0	0	1	1	0	0	hoary marmot	1	0	0	60	0	0	1	0	50	10	1	0
265	226	50 Mt	2008-09-12	2008	sep	12	103	17:18:00	0	48.8573	113.859	5.41554e+06	290310	6896	2101.9	LMH, AK	2	5	46	14	60	219	39	S	20	11--30	20	0	0	0	1	2	30	0	1	0	hoary marmot, cgs, coyote and weasel	1	1	0	90	0	0	0	1	50	10	1	0
266	228	Grinnell	2008-09-26	2008	sep	26	117	14:17:00	1	48.7611	113.717	5.40446e+06	300302	5794	1766.01	AK,LMH	2	5	31	18	49	25	155	N	25	21--27	25	0	0	0	1	1	10	1	0	0		0	0	0	10	1	0	0	0	50	10	1	0
267	229	Sperry Chalet	2009-07-09	2009	jul	9	38	17:18:00	0	48.6037	113.784	5.38714e+06	294736	6648	2026.31	AD, AS, SW, ZS	2	4	60	12	72	270	90	W	15		15	0	0	0	1	4		0	0	1	4 HM	1	0	0	88	0	0	0	1	50	10	1	0
268	230	Sperry Chalet	2008-09-17	2008	sep	17	108	15:21:00	0	48.6098	113.783	5.38782e+06	294896	6412	1954.38	AK,SC	2	5	52	24	76	247	67	W	20	12--34	20	0	0	0	1	3	70	0	0	1	hoary marmot, gmgs, wood rat, falcon	1	1	0	0	1	0	0	0	68	20	0	1
269	231	Sperry Chalet	2009-07-10	2009	jul	10	39	16:05:00	0	48.5968	113.784	5.38638e+06	294723	7462	2274.42	AD, ZS	2	3	30	15	45	0	180	N	30		30	0	1	0	0	10		0	0	1	HM, Mnt. Goat	1	0	0	63	0	0	1	0	50	10	1	0
270	231	Sperry Chalet	2009-07-10	2009	jul	10	39	11:10:00	1	48.6001	113.781	5.38674e+06	294985	6937	2114.4	AD, ZS	2	3	30	13	43	196	16	S	2	13--36	21	0	0	1	0	2		0	1	0	HM, GMGS	1	0	0	88	0	0	0	1	50	10	1	0
271	231	Sperry Chalet	2009-07-11	2009	jul	11	40	10:45:00	0	48.5986	113.783	5386576	294842	6605	2013.2	AD,ZS	2	3	30	10	40	308	128	W	15		15	0	1	0	0	0		1	0	0		0	0	0	13	1	0	0	0	68	20	0	1
272	231	Sperry Chalet	2009-07-11	2009	jul	11	40	11:40:00	1	48.5978	113.786	5386496	294618	6590	2008.63	AD,ZS	2	3	30	0	30	308	128	W	15		15	0	0	1	0	4		0	0	1	HM	1	0	0	13	1	0	0	0	68	20	0	1
273	231	Sperry Chalet	2009-07-11	2009	jul	11	40	16:09:00	0	48.5979	113.789	5386523	294373	6388	1947.06	AD,ZS	2	3	30	12	42	320	140	N	10		10	0	0	0	1	3		0	0	1	HM	1	0	0	38	0	1	0	0	85	29.4444	0	0
275	231	Sperry Chalet	2009-07-11	2009	jul	11	40	12:36:00	1	48.5976	113.784	5386469	294762	7228	2203.09	AD,ZS	2	3	30	0	30	308	128	W	35		35	0	0	0	1	7		0	0	1		0	0	0	13	1	0	0	0	68	20	0	1
276	232	Sperry Chalet	2008-09-17	2008	sep	17	108	12:55:00	1	48.6118	113.786	5.38806e+06	294664	6595	2010.16	AK,SC	2	5	34	16	50	109	71	E	10	9--24	10	0	0	0	1	9	300	0	0	1	hoary marmot	1	0	0	5	1	0	0	0	85	29.4444	0	0
277	233	Sperry Chalet	2009-06-11	2009	jun	11	10	13:30:00	1	48.607	113.793	5.38753e+06	294157	6233	1899.82	LMH,ZS,GJ,SW,JS	2	4	74	38	112	117	63	E	30	19--52	30	0	1	0	0	2		0	0	1	short-tailed weasel, woodrat scat	1	1	0	38	0	1	0	0	50	10	1	0
279	234	Sperry Chalet	2008-09-17	2008	sep	17	108	13:58:00	1	48.6121	113.784	5.38808e+06	294816	6407	1952.85	AK,SC	2	5	32	10	42	200	20	S	15	9--48	15	0	0	0	1	5	200	0	0	1	HM	1	0	0	2	1	0	0	0	85	29.4444	0	0
280	235	Sperry Chalet	2008-09-17	2008	sep	17	108	11:44:00	1	48.6108	113.787	5.38795e+06	294545	6420	1956.82	AK, SC	2	5	26	17	43	133	47	E	15	11--41	15	0	1	0	0	8	300	0	0	1	HM, GMGS	1	0	0	4	1	0	0	0	68	20	0	1
281	236	50 Mt	2008-09-12	2008	sep	12	103	15:58:00	0	48.8542	113.854	5.41518e+06	290664	7001	2133.9	LMH, AK	2	6	49	15	64	217	37	S	20	10--23	20	0	0	1	0	2	50	0	0	1	HM (numerous 6-8), CGS, short-tailed weasel and weasel scat possibly w/ pika fur	1	1	0	90	0	0	0	1	68	20	0	1
282	237	50 Mt	2008-09-12	2008	sep	12	103	14:50:00	1	48.8485	113.842	5.41451e+06	291481	7222	2201.27	LMH, AK	2	6	42	13	55	246	66	W	30		30	0	0	0	1	1	80	0	0	1	HM (2-collected marmot scat in OH), GMGS (3)	1	0	0	75	0	0	1	0	68	20	0	1
284	238	50 Mt	2009-08-06	2009	aug	6	66	11:58:00	1	48.8471	113.841	5.41434e+06	291612	7212	2198.22	MS, ZS	2	6	90	0	90	188	8	S	20	11--32	20	0	0	0	1	4		0	0	1	chipmunk	1	0	0	88	0	0	0	1	68	20	0	1
285	239	50 Mt	2008-09-12	2008	sep	12	103	10:27:00	0	48.8561	113.851	5.41538e+06	290917	7679	2340.56	LMH, AK	2	6	30	8	38	214	34	S	45	14--40	45	0	0	0	1	5	100	0	0	1	CGS, chipmunk (4), golden eagle	1	1	0	25	1	0	0	0	50	10	1	0
287	241	Gable Mt	2009-06-26	2009	jun	26	25	11:40:00	1	48.8966	113.655	5.41936e+06	305394	6840	2084.83	ZS,LMH	2	5	64	26	90		180			6--29	21	0	0	0	1	0	0	1	0	0		0	0	0	63	0	0	1	0	85	29.4444	0	0
288	242	Slide Lake	2009-06-24	2009	jun	24	23	16:28:00	0	48.9056	113.613	5.42025e+06	308557	6016	1833.68	MS, ZS	2	4	30	13	43	338	158	N	0	3--5	0	0	1	0	0	2		0	1	0	Col. Gr. Squirrel	1	0	0	13	1	0	0	0	68	20	0	1
290	244	Dutch Lake Trail	2009-07-02	2009	jul	2	31	10:30:00	0	48.6992	113.945	5.3982e+06	283279	4583	1396.9	MS, ZS	2	4	30	11	41	128	52	E	20	25--49	20	0	1	0	0	0						0	0	0	13	1	0	0	0	68	20	0	1
291	245	Dutch Lake	2009-07-01	2009	jul	1	30	15:38:00	0	48.731	113.93	5.40169e+06	284553	6839	2084.53	MS, ZS	2	4	30	10	40	120	60	E	5		5	0	0	1	0	1		0	1	0		0	0	0	13	1	0	0	0	85	29.4444	0	0
292	245	Dutch Lake	2009-07-01	2009	jul	1	30	16:25:00	0	48.731	113.93	5.40169e+06	284553	6839	2084.53	MS, ZS	2	4	30	0	30	120	60	E	10		10	0	0	1	0	1		0	1	0		0	0	0	13	1	0	0	0	68	20	0	1
293	247	Snyder Lake	2009-06-20	2009	jun	20	19	09:48:00	0	48.6286	113.807	5.38998e+06	293194	5600	1706.88	GJ, JS	2	4	30	32	62	134	46	E	30	24--33	30	0	1	0	0	6		0	0	1	0	0	0	0	88	0	0	0	1	68	20	0	1
294	247	Snyder Lake	2009-06-20	2009	jun	20	19	12:26:00	1	48.6297	113.805	5.39009e+06	293324	5700	1737.36	GJ, JS	2	4	31	20	51	144	36	S	25	24--33	25	0	0	1	0	8		0	0	1		0	0	0	88	0	0	0	1	68	20	0	1
295	249	Snyder Lake	2009-06-20	2009	jun	20	19	15:40:00	0	48.6341	113.801	5.39057e+06	293641	6181	1883.97	GJ, JS	2	4	30	12	42	154	26	S	30	27--34	30	0	0	0	1	7		0	0	1	0	0	0	0	63	0	0	1	0	68	20	0	1
296	250	Cut Bank	2009-06-30	2009	jun	30	29	19:40:00	0	48.6009	113.425	5.38593e+06	321209	5866	1787.96	JS, SW	2	4	30	17	47	160	20	S	15	8--26	15	0	0	1	0	2		0	0	1		0	0	0	13	1	0	0	0	68	20	0	1
297	251	Medicine Owl Lake	2009-07-07	2009	jul	7	36	15:10:00	0	48.6034	113.477	5.38633e+06	317391	6930	2112.26	JS, MS, ME	2	4	30	21	51	311	131	W	10	15--30	10	1	0	0	0	0		1	0	0		0	0	0	63	0	0	1	0	68	20	0	1
298	254	Sperry Chalet	2009-07-10	2009	jul	10	39	14:06:00	1	48.602	113.772	5.38692e+06	295631	7166	2184.2	AD,ZS	2	3	30	12	42	220	40	S	30		30	0	0	1	0	3		0	0	1	Mnt. Goat	1	0	0	88	0	0	0	1	50	10	1	0
299	255	Sperry Chalet	2009-07-10	2009	jul	10	39	12:40:00	1	48.6007	113.777	5.38679e+06	295241	6962	2122.02	AD,ZS	2	3	30	15	45	190	10	S	5	2--13	5	0	0	0	1	3		0	0	1	HM, chipmunk	1	0	0	63	0	0	1	0	50	10	1	0
300	258	Sperry Chalet	2009-07-11	2009	jul	11	40	15:02:00	0	48.5994	113.791	5386693	294240	6545	1994.92	AD,ZS	2	3	30	12	42	24	156	N	20		20	0	1	0	0	5		0	0	1		0	0	0	38	0	1	0	0	68	20	0	1
301	259	Anaconda Mt	2009-07-11	2009	jul	11	40	12:05:00	1	48.77	113.995	5.40622e+06	279917	5682	1731.87	GJ, LMH	2	6	30	12	42	165	15	S	15		15	0	0	1	0	0		0	0	0		0	0	0	13	1	0	0	0	68	20	0	1
302	260	Hawk's Bill	2009-07-24	2009	jul	24	53	16:00:00	0	48.9421	114.029	5425451	278241	5900	1798.32	GJ, LMH	2	6	32	15	47	310	130	W	40		40	0	0	1	0	0		0	0	0	CGS	1	0	0	88	0	0	0	1	68	20	0	1
303	262	Medicine Owl Lake	2009-07-07	2009	jul	7	36	17:25:00	0	48.613	113.491	5.38743e+06	316432	6624	2019	JS, MS, ME	2	4	30	0	30	346	166	N	10	3--31	10	0	1	0	0	0		0	0	0	weasel	0	1	0	38	0	1	0	0	50	10	1	0
304	263	50 Mt	2009-08-06	2009	aug	6	66	17:25:00	0	48.8514	113.858	5.41488e+06	290313	6800	2072.64	MS, ZS	2	6	30	0	30	318	138	N	10	8--35	10	0	0	1	0	2		0	1	0	hoary marmot	1	0	0	88	0	0	0	1	50	10	1	0
305	265	Highline	2009-08-04	2009	aug	4	64	14:18:00	1	48.7486	113.745	5.40314e+06	298192	6562	2000.1	MS, ZS	2	6	30	12	42	300	120	W	30		30	0	0	0	1	1		1	0	0		0	0	0	88	0	0	0	1	68	20	0	1
306	266	Highline	2009-08-05	2009	aug	5	65	10:36:00	0	48.78	113.774	5.40672e+06	296223	6874	2095.2	MS, ZS	2	6	30	15	45	244	64	W	30		30	0	0	0	1	0		1	0	0		0	0	0	13	1	0	0	0	68	20	0	1
307	268	Stoney Indian Pass	2009-08-08	2009	aug	8	68	17:28:00	0	48.8784	113.851	5.41785e+06	291003	6765	2061.97	MS, ZS	2	6	30	16	46	185	5	S	15		15	0	1	0	0	6		0	1	0		0	0	0	38	0	1	0	0	68	20	0	1
308	269	Firebrand Pass CS	2009-08-01	2009	aug	1	61	15:11:00	0	48.4009	113.331	5.36348e+06	327471	6061	1847.39	MS,JP	2	4	30	15	45	68	112	E	15		15	0	1	0	0	1		1	0	0	least chipmunk	1	0	0	13	1	0	0	0	85	29.4444	0	0
309	270	Firebrand Pass	2009-08-01	2009	aug	1	61	16:37:00	0	48.4013	113.331	5.36353e+06	327468	6038	1840.38	MS,JP	2	4	30	14	44	153	27	S	15		15	0	1	0	0	1		1	0	0		0	0	0	13	1	0	0	0	85	29.4444	0	0
310	271	Singleshot Mt	2009-08-12	2009	aug	12	72	12:35:00	1	48.7322	113.496	5.40069e+06	316477	5852	1783.69	JP, KL	2	3	30	20	50	124	56	E	15	24--36	26	0	1	0	0	0		1	0	0		0	0	0	88	0	0	0	1	50	10	1	0
311	271	Singleshot Mt	2009-08-12	2009	aug	12	72	14:15:00	1	48.7322	113.5	5.4007e+06	316148	6200	1889.76	JP, KL	2	3	25	15	40	126	54	E	10	24--36	26	0	0	0	1	2		1	0	0		0	0	0	88	0	0	0	1	50	10	1	0
312	272	Singleshot Mt	2009-08-12	2009	aug	12	72	14:54:00	1	48.7321	113.501	5.40069e+06	316131	6299	1919.94	JP, KL	2	3	30	15	45	120	60	E	20	24--36	20	0	0	0	1	1		1	0	0		0	0	0	63	0	0	1	0	50	10	1	0
313	274	Gunsight Pass CS	2009-08-13	2009	aug	13	73	17:30:00	0	48.6086	113.738	5.38757e+06	298156	6790	2069.59	JP, KL	2	3	34	15	49	130	50	E	30		30	0	0	0	1	0		1	0	0		0	0	0	88	0	0	0	1	50	10	1	0
314	275	Ellen Wilson Lake	2009-08-14	2009	aug	14	74	08:47:00	0	48.6084	113.755	5.38759e+06	296934	6299	1919.94	JP, KL	2	3	33	15	48	140	40	S	25	21--56	48	0	1	0	0	3		1	0	0	HM, CGS, short tailed weasle	1	1	0	38	0	1	0	0	50	10	1	0
315	276	Isabell Lake	2009-08-05	2009	aug	5	65	11:36:00	1	48.4196	113.507	5.36597e+06	314535	5821	1774.24	SW,JP,RI	2	4	30	15	45	322	142	N	20	3--32	20	0	0	1	0	1		1	0	0		0	0	0	38	0	1	0	0	68	20	0	1
316	276	Isabell Lake	2009-08-05	2009	aug	5	65	12:26:00	1	48.4194	113.508	5.36595e+06	314416	6038	1840.38	SW,JP,RI	2	4	30	15	45	340	160	N	15	3--32	15	0	0	0	1	2		0	1	0		0	0	0	63	0	0	1	0	68	20	0	1
317	278	No Name Lake	2009-08-14	2009	aug	14	74	17:12:00	0	48.4794	113.453	5.37249e+06	318709	6005	1830.32	SY,LMH	2	4	49	29	78	90	90	E	15	5--20	15	0	0	0	1	0		0	0	0	3 CGS	1	0	0	88	0	0	0	1	50	10	1	0
318	278	No Name Lake	2009-08-15	2009	aug	15	75	17:34:00	0	48.4794	113.452	5.37249e+06	318834	5990	1825.75	SY,LMH	2	4	90	0	90	90	90	E	15	5--20	15	0	0	0	1	0		0	0	0	CGS	1	0	0	88	0	0	0	1	50	10	1	0
319	278	No Name Lake	2009-08-15	2009	aug	15	75	19:21:00	0	48.4779	113.451	5.37232e+06	318880	5984	1823.92	SY,LMH	2	4	43	0	43	90	90	E	15	5--20	15	0	0	0	1	0		0	0	0		0	0	0	88	0	0	0	1	50	10	1	0
320	279	Haystack Butte	2009-08-17	2009	aug	17	77	13:30:00	1	48.7341	113.732	5401470	299075	7000	2133.6	SY,LMH	2	4	90	17	107	300	120	W	30		30	0	0	0	1	1		1	0	0	4 Hoary Marmots, 2CGS	1	0	0	88	0	0	0	1	50	10	1	0
321	282	Old Man Lake	2009-08-19	2009	aug	19	79	11:36:00	1	48.5091	113.373	5.3756e+06	324728	5473	1668.17	KL, SR	2	2	25	15	40	336	156	N	15	3--15	15	0	1	0	0	4		1	0	0		0	0	0	13	1	0	0	0	85	29.4444	0	0
322	283	Old Man Lake	2009-08-19	2009	aug	19	79	16:52:00	0	48.5118	113.382	5.37593e+06	324069	5460	1664.21	KL, SR	2	2	33	13	46	28	152	N	10	5--16	10	0	1	0	0	2		1	0	0	Mnt, Goat	1	0	0	13	1	0	0	0	85	29.4444	0	0
323	284	Highline Trail	2009-08-26	2009	aug	26	86	11:15:00	1	48.734	113.722	5.40146e+06	299891	6752	2058.01	KL	1	2	30	20	50	220	40	S	10	12--21	10	1	0	0	0	2		1	0	0	Big Horn Sheep, HM, CGS	1	0	0	13	1	0	0	0	85	29.4444	0	0
324	285	Peril Mt	2009-08-26	2009	aug	26	86	11:50:00	1	48.4536	113.592	5.36997e+06	308376	8437	2571.6	ZS,LMH	2	6	17	10	27	180	0	S	5		5	0	1	0	0	2		0	0	1		0	0	0	88	0	0	0	1	50	10	1	0
325	286	Peril Mt	2009-08-24	2009	aug	24	84	14:40:00	1	48.4601	113.601	5.3707e+06	307745	6613	2015.64	ZS,LMH	2	6	32	13	45	0	180	N	15	12--24	15	0	0	0	1	5		0	0	1		0	0	0	13	1	0	0	0	68	20	0	1
326	286	Peril Mt	2009-08-24	2009	aug	24	84	15:37:00	0	48.4609	113.598	5.37079e+06	307918	6629	2020.52	ZS,LMH	2	6	30	0	30	0	180	N	15	12--24	15	0	0	0	1	5		0	0	1		0	0	0	13	1	0	0	0	68	20	0	1
327	287	Peril Mt	2009-08-24	2009	aug	24	84	16:21:00	0	48.4544	113.595	5370996	307448	6676	2034.84	ZS,LMH	2	6	39	0	39	180	0	S	15		15	0	0	0	1	3		0	0	1		0	0	0	13	1	0	0	0	68	20	0	1
328	287	Peril Mt	2009-08-24	2009	aug	24	84	17:05:00	0	48.4629	113.601	5.37102e+06	307717	6742	2054.96	ZS,LMH	2	6	23	0	23	180	0	S	15	11--21	15	0	0	0	1	3		0	0	1	CGS	1	0	0	13	1	0	0	0	68	20	0	1
329	288	Peril Mt	2009-08-25	2009	aug	25	85	11:12:00	1	48.4571	113.609	5.37039e+06	307138	6870	2093.98	ZS,LMH	2	6	30	11	41	20	160	N	40	16--32	32	0	0	0	1	7		0	0	1	Chipmunk	1	0	0	13	1	0	0	0	68	20	0	1
330	288	Peril Mt	2009-08-25	2009	aug	25	85	11:54:00	1	48.4569	113.607	5.37037e+06	307259	6786	2068.37	ZS,LMH	2	6	60	0	60	25	155	N	10	16--32	16	0	0	0	1	7		0	0	1		0	0	0	13	1	0	0	0	68	20	0	1
331	288	Peril Mt	2009-08-25	2009	aug	25	85	13:00:00	1	48.4556	113.605	5.37021e+06	307436	6777	2065.63	ZS,LMH	2	6	42	0	42	20	160	N	20	16--32	20	0	0	0	1	7		0	0	1	CGS	1	0	0	13	1	0	0	0	68	20	0	1
332	288	Peril Mt	2009-08-25	2009	aug	25	85	14:20:00	1	48.4512	113.599	5.36971e+06	307859	7350	2240.28	ZS,LMH	2	6	30	10	40	340	160	N	30	16--32	30	0	0	0	1	2		0	0	1	HM	1	0	0	13	1	0	0	0	68	20	0	1
333	288	Peril Mt	2009-08-25	2009	aug	25	85	15:23:00	0	48.4507	113.598	5.36965e+06	307916	7367	2245.46	ZS,LMH	2	6	35	0	35	300	120	W	35	16--32	35	0	0	0	1	2		0	0	1	HM	1	0	0	13	1	0	0	0	68	20	0	1
334	288	Peril Mt	2009-08-25	2009	aug	25	85	16:16:00	0	48.4539	113.598	5.37002e+06	307914	7100	2164.08	ZS,LMH	2	6	40	0	40	240	60	W	35	16--32	35	0	0	0	1	2		0	0	1		0	0	0	13	1	0	0	0	68	20	0	1
335	289	Peril Mt	2009-08-26	2009	aug	26	86	16:31:00	0	48.447	113.585	5.36921e+06	308862	6540	1993.39	ZS,LMH	2	6	60	10	70	70	110	E	25		25	0	0	0	1	1		0	1	0		0	0	0	38	0	1	0	0	68	20	0	1
336	289	Peril Mt	2009-08-26	2009	aug	26	86	17:56:00	0	48.4472	113.583	5.36922e+06	309015	6521	1987.6	ZS,LMH	2	6	52	0	52	70	110	E	20		20	0	0	0	1	1		0	1	0		0	0	0	38	0	1	0	0	68	20	0	1
337	290	Train Tracks	2009-09-03	2009	sep	3	94	10:45:00	0	48.4993	113.918	5.37591e+06	284444	3267	995.782	AK	1	3	30	30	60	80	100	E	15		15	0	1	0	0	2		0	1	0	chipmunk, red squirrel	1	0	0	13	1	0	0	0	68	20	0	1
338	291	Train Tracks	2009-09-03	2009	sep	3	94	12:33:00	1	48.4985	113.923	5.37584e+06	284066	3271	997.001	AK	1	3	27	25	52	314	134	W	20		20	0	0	1	0	1		1	0	0	red squirrel	1	0	0	38	0	1	0	0	85	29.4444	0	0
339	292	Train Tracks	2009-09-03	2009	sep	3	94	16:10:00	0	48.4942	113.894	5.37528e+06	286223	3385	1031.75	AK	1	3	30	20	50	310	130	W	35		35	0	0	0	1	1		0	1	0	woodrat, red squirrel	1	0	0	88	0	0	0	1	68	20	0	1
340	293	Ole Lake	2009-09-10	2009	sep	10	101	14:24:00	1	48.397	113.392	5.36319e+06	322976	6365	1940.05	AK,LMH	2	6	38	20	58	358	178	N	20	8--38	20	0	0	1	0	0		1	0	0	chipmunk, cgs	1	0	0	63	0	0	1	0	68	20	0	1
341	294	Ole Lake	2009-09-10	2009	sep	10	101	17:05:00	0	48.3938	113.377	5.3628e+06	324052	5425	1653.54	AK,LMH	2	6	48	14	62	115	65	E	10		10	0	0	0	1	1		1	0	0	red squirrel	1	0	0	38	0	1	0	0	68	20	0	1
342	295	Upper Dutch Lake	2009-09-15	2009	sep	15	106	10:10:00	0	48.7337	113.949	5.40205e+06	283131	6902	2103.73	LMH,ZS	2	6	45	10	55	120	60	E	5	16--30	18	0	0	0	1	3		0	0	1	chipmunk	1	0	0	13	1	0	0	0	68	20	0	1
343	295	Upper Dutch Lake	2009-09-15	2009	sep	15	106	11:15:00	1	48.7327	113.951	5.40195e+06	282996	6987	2129.64	LMH, ZS	2	6	26	0	26	120	60	E	5	16--30	18	0	0	0	1	3		0	0	1	hm	1	0	0	13	1	0	0	0	68	20	0	1
344	295	Upper Dutch Lake	2009-09-15	2009	sep	15	106	12:30:00	1	48.7237	113.952	5.40095e+06	282931	7050	2148.84	LMH, ZS	2	6	64	0	64	65	115	E	20	12--21	20	0	0	0	1	3		0	0	1	hm	1	0	0	13	1	0	0	0	68	20	0	1
345	295	Upper Dutch Lake	2009-09-15	2009	sep	15	106	13:58:00	1	48.7246	113.951	5.40104e+06	283000	6948	2117.75	LMH, ZS	2	6	27	0	27	40	140	N	30	12--21	17	0	0	0	1	3		0	0	1		0	0	0	13	1	0	0	0	68	20	0	1
346	296	Anaconda Creek	2009-09-17	2009	sep	17	108	10:20:00	0	48.7428	113.968	5.40312e+06	281783	5202	1585.57	LMH, ZS	2	6	56	18	74	110	70	E	30	36--44	38	0	0	0	1	3		0	0	1	chipmunk, gmgs, s. tail weasel x2	1	1	0	63	0	0	1	0	68	20	0	1
347	297	Anaconda Creek	2009-09-17	2009	sep	17	108	13:00:00	1	48.7436	113.984	5.40325e+06	280606	7000	2133.6	LMH, ZS	2	6	50	10	60	180	0	S	20	8--20	20	0	0	0	1	3		0	0	1	hm scat, weasel scat	1	1	0	63	0	0	1	0	68	20	0	1
348	298	Anaconda Creek	2009-09-17	2009	sep	17	108	15:32:00	0	48.7502	113.99	5.404e+06	280234	7610	2319.53	LMH, ZS	2	6	13	8	21	124	56	E	15		15	0	0	1	0	0		1	0	0		0	0	0	88	0	0	0	1	68	20	0	1
349	299	Anaconda Creek	2009-09-17	2009	sep	17	108	16:50:00	0	48.7462	113.978	5.40353e+06	281065	6375	1943.1	LMH, ZS	2	6	40	12	52	72	108	E	30		30	0	0	0	1	6		0	0	1		0	0	0	63	0	0	1	0	68	20	0	1
350	301	Sperry Chalet	2009-07-11	2009	jul	11	40	11:45:00	1	48.6104	113.78	5.38788e+06	295113	6806	2074.47	AS, SW	2	3	40	7	47	267	87	W	30	21--35	30					7		0	0	1	MtGoat	1	0	0	13	1	0	0	0	68	20	0	1
351	302	Sperry Chalet	2009-07-11	2009	jul	11	40	17:15:00	0	48.627	113.788	5.38974e+06	294583	6500	1981.2	AS, SW	2	3	15	15	30	280	100	W	30		30	0	1	0	0	4		0	0	1	hoary marmot	1	0	0	13	1	0	0	0	85	29.4444	0	0
352	303	Sperry Chalet	2009-07-10	2009	jul	10	39	15:00:00	0	48.6156	113.778	5.38845e+06	295230	7574	2308.56	AS, SW	2	3	30	10	40	250	70	W	12		12	0	0	0	1	2		0	1	0	cgs	1	0	0	63	0	0	1	0	68	20	0	1
353	303	Sperry Chalet	2009-07-10	2009	jul	10	39	17:15:00	0	48.6166	113.785	5.38858e+06	294764	7349	2239.98	AS, SW	2	3	20	0	20	170	10	S	25	12--50	32					14		0	0	1		0	0	0	63	0	0	1	0	68	20	0	1
354	304	Otokomi Lake	2009-08-01	2009	aug	1	61	15:15:00	0	48.7137	113.601	5.3989e+06	308708	6656	2028.75	AS, AD	2	2	40	15	55	330	150	N	20		20					1		1	0	0	HM, cgs	1	0	0	38	0	1	0	0	85	29.4444	0	0
355	304	Otokomi Lake	2009-08-01	2009	aug	1	61	16:55:00	0	48.7144	113.603	5.39898e+06	308512	6615	2016.25	AS, AD	2	2	30	15	45	15	165	N	10		10					1		0	1	0	cgs	1	0	0	38	0	1	0	0	68	20	0	1
356	307	Divide/White Calf	2009-07-01	2009	jul	1	30	17:08:00	0	48.652	113.417	5.39159e+06	321971	6426	1958.64	JS, SW	2	4	30	11	41	356	176	N	17		17	0	0	0	1	3		0	1	0		0	0	0	13	1	0	0	0	85	29.4444	0	0
357	308	Park Creek	2009-08-07	2009	aug	7	67	08:51:00	0	48.368	113.491	5.36021e+06	315543	4400	1341.12	SW, JP, RI	2	4	30	0	30	290	110	W	5		5	0	1	0	0	0		0	0	0	gmgs	1	0	0	63	0	0	1	0	68	20	0	1
358	309	Sperry Chalet	2009-07-10	2009	jul	10	39	17:33:00	0	48.6145	113.787	5.38836e+06	294624	7032	2143.35	AS, SW	2	2	30	13	45	130	50	E	13		13	0	0	0	1	5		0	0	1	HM	1	0	0	63	0	0	1	0	68	20	0	1
359	310	Sperry Chalet	2009-07-10	2009	jul	10	39	13:49:00	1	48.6186	113.775	5.38877e+06	295483	7759	2364.94	AS, SW	2	2	33	13	46	260	80	W	3		5	0	0	0	1	2		0	1	0	HM	1	0	0	88	0	0	0	1	50	10	1	0
360	311	Sperry Chalet	2009-07-10	2009	jul	10	39	16:39:00	0	48.6154	113.782	5.38844e+06	294951	7438	2267.1	AS, SW	2	2	24	17	41	240	60	W	15		15	0	0	0	1	0		1	0	0		0	0	0	63	0	0	1	0	68	20	0	1
EAB1	EAB site	Divide mt		2011						48.6668	113.401			8248	2513.99	EAB, S Weber
EAB2	EAB site	Divide mt		2011						48.6685	113.4			8074	2460.96	EAB, S Weber
EAB3	EAB site	Divide mt		2011						48.6605	113.395			7093	2161.95	EAB, S Weber
EAB4	EAB site	White Calf mt		2011						48.6456	113.409			8638	2632.86	EAB, S Weber
EAB5	EAB site	White Calf mt		2011						48.6506	113.398			7602	2317.09	EAB, S Weber
EAB6	EAB site	mt James		2011						48.5783	113.505			7966	2428.04	EAB, S Weber
EAB7	EAB site	mt James		2011						48.5791	113.503			8192	2496.92	EAB, S Weber
EAB8	EAB site	mt James		2011						48.5795	113.499			8386	2556.05	EAB
EAB9	EAB site	mt James		2011						48.58	113.496			8491	2588.06	EAB
EAB10	EAB site	ridge west of Brave Dog mt		2011										8025	2446.02	EAB
[truncated: 52 more columns]
